# Supplementary material for: Microbiota-derived 3-IAA influences chemotherapy efficacy in pancreatic cancer
Source: Nature. 2023 Feb 22;615(7950):168–74. doi: 10.1038/s41586-023-05728-y (PMC9977685; doi:10.1038/s41586-023-05728-y)
Supplement: Supplementary file 2 — Protein screen comparing tumours isolated from 3-IAA and FIRINOX-treated mice to those isolated from FIRINOX-only-treated mice (control). Protein screen was performed and analysed as described in the Methods. [file 41586_2023_5728_MOESM2_ESM.xlsx]

## Sheet: export
	Array 1	Array 2
	EE001	EE002
Target	FIRINOX	3-IAA + FIRINOX	Difference
Spalte1	Spalte2	Spalte3	Spalte4
TNFL4	1.81005	0.0612458	-1.74881
PPIA	0.898464	-0.532298	-1.43076
UBE2T	5.03859	3.64728	-1.39131
AGR2	0.496674	-0.722327	-1.219
STK19	0.940997	-0.175649	-1.11665
FGF2	0.76791	-0.335816	-1.10373
UROM	1.13537	0.0781965	-1.05717
VEGF165b	0.823674	-0.134506	-0.95818
UB2E1	0.919278	-0.028958	-0.948236
INHBA	-0.0581009	-0.991593	-0.933493
SPR2A	0.697131	-0.175139	-0.87227
DAPK1	0.93122	0.0650666	-0.866154
EF1B	0.692602	-0.171162	-0.863764
BMP5	0.283026	-0.547457	-0.830483
HNRPR	0.414863	-0.41397	-0.828833
SYSC	0.864494	0.0358262	-0.828668
SFRP5	2.11342	1.30487	-0.808547
RIN1	0.693083	-0.10386	-0.796943
TRAF4	0.800607	0.00615309	-0.794453
IL19	0.177907	-0.599426	-0.777333
E2AK4	0.619865	-0.145448	-0.765313
MET	0.378363	-0.382419	-0.760783
A4	0.292609	-0.458592	-0.751201
K2C8	0.110548	-0.613622	-0.72417
MCP	0.832443	0.125455	-0.706988
CKS2	0.354302	-0.326421	-0.680723
CD80	0.447185	-0.220753	-0.667939
CO1A1	0.673714	0.025601	-0.648113
EPHB4	0.257196	-0.389493	-0.646689
SDC3	0.240757	-0.403329	-0.644086
IL33_MOUSE	0.330864	-0.29555	-0.626414
TNR8	0.0490924	-0.568862	-0.617955
CCL7	0.27737	-0.335985	-0.613355
TNR4	0.0421445	-0.570792	-0.612936
ZKSC1	0.152449	-0.447238	-0.599688
TSN12	0.218523	-0.369887	-0.588409
SAP	0.703942	0.118452	-0.58549
MMP13	0.240262	-0.340813	-0.581075
ADAM9	0.331133	-0.248676	-0.579809
P73	0.26157	-0.317372	-0.578942
1C01	0.290038	-0.287775	-0.577813
PERM	-3.17887	-3.75285	-0.573974
IFNL2	0.0296146	-0.543064	-0.572678
GP1BA	0.387231	-0.185316	-0.572547
HMGB1	0.310221	-0.259379	-0.5696
TCPH	1.23417	0.665672	-0.568495
CCL25	0.24506	-0.321701	-0.566761
SYUA	0.401352	-0.151722	-0.553074
SLAF1	0.69562	0.145669	-0.549951
IL10	0.103347	-0.444715	-0.548062
PACA	0.621247	0.0756472	-0.5456
CCL8	0.226967	-0.310738	-0.537705
DAND5	0.135745	-0.397218	-0.532963
DMP1	0.204032	-0.326195	-0.530227
PARP1	0.310543	-0.214344	-0.524887
Fc fusion with TNR21	0.353682	-0.161479	-0.515162
PIM2	1.4167	0.904348	-0.512349
MYBA	0.225236	-0.286096	-0.511332
RASK	0.0950151	-0.413262	-0.508277
ADIPO	0.222897	-0.28359	-0.506486
PACA	0.0675421	-0.435671	-0.503213
TSP2	0.152603	-0.349962	-0.502564
ITA6	0.439633	-0.0604168	-0.500049
GRP	0.251011	-0.245919	-0.49693
CAV2	0.382479	-0.113885	-0.496364
MMP13	0.149536	-0.342548	-0.492084
FLT3	0.404076	-0.0871993	-0.491276
K1C18	0.797483	0.30734	-0.490143
FUT8	0.232602	-0.256047	-0.488649
PI51B	0.0563144	-0.424767	-0.481081
S10A6	0.514974	0.0382349	-0.476739
TLR4	0.200671	-0.275083	-0.475754
AQP1	0.031607	-0.443961	-0.475567
BMF	0.247283	-0.22671	-0.473994
IL2RA	0.247509	-0.225713	-0.473222
OSBP1	0.106391	-0.364257	-0.470647
SOX9	0.165112	-0.305445	-0.470557
CATB	0.0693773	-0.398364	-0.467741
CAD13	0.572833	0.108163	-0.46467
COFA1	0.760321	0.29602	-0.4643
GDN	0.120565	-0.342102	-0.462667
RAB35	0.415275	-0.0462889	-0.461564
CD53	0.0363038	-0.420413	-0.456717
ANGL3	0.944111	0.489902	-0.454209
FGFP1	0.40442	-0.0463684	-0.450788
ID2	0.176174	-0.274381	-0.450556
TLR3	0.30761	-0.142821	-0.450431
RS19	0.491287	0.0435704	-0.447717
VDR	-0.0243775	-0.464931	-0.440554
CLUS	-0.445881	-0.88551	-0.439629
K2C8	0.234168	-0.202924	-0.437092
CD53	1.03174	0.59583	-0.435909
MMP7	0.203491	-0.23007	-0.433561
FSTL3	0.110528	-0.321158	-0.431686
anti-dsDNA	0.163256	-0.267231	-0.430487
HSBP1	0.720415	0.290197	-0.430218
CLD16	0.399161	-0.0307151	-0.429876
VEGFC	0.255486	-0.172374	-0.42786
RL8	0.158778	-0.262702	-0.42148
TNF10_MOUSE	0.110704	-0.310019	-0.420724
TIMP4	0.102005	-0.313776	-0.415781
UBP4	0.226664	-0.187481	-0.414146
APOC2	-0.38542	-0.79859	-0.41317
MAGD2	0.136274	-0.275817	-0.412091
IGHA1	0.0892952	-0.321971	-0.411266
CD36	0.019108	-0.39024	-0.409348
VEGFA	-0.0592968	-0.468146	-0.408849
VAS1	0.328511	-0.0799996	-0.40851
LEG1	0.135424	-0.269045	-0.404469
PAK1	0.206368	-0.196605	-0.402973
GBP1	0.146868	-0.254264	-0.401132
FURIN	0.190778	-0.208919	-0.399697
BCL2	0.234981	-0.162214	-0.397195
FABP5	0.0925751	-0.304185	-0.39676
MDR1	0.0985851	-0.296285	-0.39487
PI4KB	-0.330751	-0.725434	-0.394683
MMP2	0.273621	-0.120378	-0.393999
CFLAR	-0.0857498	-0.479284	-0.393534
TNR6	-0.692557	-1.08245	-0.389889
PIM1	-1.12922	-1.51514	-0.385928
VEGFD	0.222189	-0.162727	-0.384915
TACD2	0.135311	-0.246203	-0.381514
NCHL1	0.874048	0.492662	-0.381386
PRAF3	-0.272702	-0.652495	-0.379793
SEPR	0.119286	-0.260129	-0.379415
SIR4	0.399418	0.0231094	-0.376309
MMP12	0.938651	0.562356	-0.376295
OSB11	0.237518	-0.137795	-0.375312
MLP3B	0.303676	-0.0696356	-0.373312
PGH2	0.0752504	-0.297376	-0.372626
TNR27	0.0210244	-0.351264	-0.372289
C2C4B	-0.512834	-0.879149	-0.366315
NUCL	0.25953	-0.105628	-0.365158
IL15	0.317991	-0.0444022	-0.362393
EWS	0.111368	-0.248663	-0.36003
RL18	-0.131991	-0.491194	-0.359203
FRAT1	0.138899	-0.219907	-0.358805
MMP7	0.0602704	-0.297879	-0.358149
PTPM1	0.0985608	-0.257871	-0.356432
AMPN	0.449579	0.0931863	-0.356393
K1C15	0.245506	-0.109344	-0.35485
GSTP1	0.278759	-0.0757336	-0.354492
RL10A	0.96822	0.614079	-0.354141
CASP3	0.0547539	-0.298951	-0.353705
MTMRE	0.195796	-0.157149	-0.352945
PDCD2	0.172673	-0.179478	-0.352151
BTLA	-0.135562	-0.486582	-0.35102
JAK2	0.238931	-0.109555	-0.348486
ITB2	0.0573361	-0.290859	-0.348195
IL3	0.131752	-0.215975	-0.347727
REL3	0.184005	-0.163527	-0.347532
EIF3B	0.0575123	-0.289994	-0.347507
TYSY	0.228458	-0.118699	-0.347157
NCOR1	0.261181	-0.0824919	-0.343673
PLK1	0.164516	-0.179083	-0.343599
S10A6	0.44774	0.104273	-0.343467
NUCB2	0.0417837	-0.299464	-0.341248
DDX17	0.273186	-0.067675	-0.340861
VEGFA	1.40165	1.06085	-0.340795
MAMC2	0.379695	0.0390137	-0.340681
FIG4	0.134114	-0.206485	-0.340599
K1C19	0.444678	0.104452	-0.340226
CD166	0.612734	0.272512	-0.340221
MYCN	0.369024	0.0297198	-0.339304
IL6RA	0.0247109	-0.313122	-0.337833
PYRG1	0.0228036	-0.315017	-0.337821
UBXN4	0.260233	-0.0743365	-0.33457
NCAM1	0.189342	-0.144969	-0.334311
ANFB	0.320103	-0.014127	-0.334229
TPM2	0.130986	-0.202827	-0.333812
TMPS4	0.166294	-0.165949	-0.332242
IL26	1.03109	0.699389	-0.331704
MTMRA	0.168999	-0.160574	-0.329574
NBL1	0.229636	-0.099727	-0.329363
RAB2A	0.291077	-0.0382664	-0.329344
S10AD	0.256682	-0.0705019	-0.327183
PRIO	0.0917792	-0.232996	-0.324776
RAG2	0.243402	-0.0813543	-0.324756
MTOR	-0.0237865	-0.346119	-0.322332
PTCA	0.190171	-0.131717	-0.321888
MYD88	0.140942	-0.180315	-0.321257
PO2F1	0.128907	-0.191967	-0.320873
LYAM3	0.15759	-0.159947	-0.317537
FA7	0.157001	-0.160466	-0.317467
PCNA	1.55129	1.23412	-0.317171
MUC2	-0.116559	-0.432671	-0.316112
CDN1A	0.271716	-0.0432724	-0.314988
ANGI	0.0215146	-0.290422	-0.311937
GPM6B	-0.215456	-0.526996	-0.311541
MUC3A	0.31369	0.00281096	-0.310879
P2RX5	0.274752	-0.0361075	-0.310859
IRF2	0.145512	-0.162492	-0.308004
CCL15	1.07836	0.770973	-0.307386
HYAL1	0.117535	-0.189003	-0.306538
FABPL	-0.231967	-0.536225	-0.304258
LAMP1	0.244756	-0.0592786	-0.304035
GAS6	0.325559	0.0216528	-0.303906
RIPK1	0.196799	-0.105342	-0.302141
PGH1	0.218361	-0.0833439	-0.301705
MICA	0.428155	0.126543	-0.301612
PRL	0.0544119	-0.246526	-0.300938
RS5	0.122236	-0.177261	-0.299497
SRC8	-0.0735107	-0.372665	-0.299154
IL10	0.529632	0.230935	-0.298697
IL1A	-0.385533	-0.682059	-0.296526
CFAB_Ba [26-259]	0.095374	-0.199333	-0.294707
PRIO	-0.063159	-0.356315	-0.293156
CADH3	0.0130283	-0.278923	-0.291951
CD27	-0.0778076	-0.369556	-0.291748
TNR16	0.452919	0.16205	-0.290869
TNR9	0.0421096	-0.248473	-0.290583
GMFG	-0.230327	-0.519639	-0.289312
TNR21	0.0548171	-0.23432	-0.289137
IgE	0.236297	-0.0525842	-0.288881
AL9A1	0.072711	-0.215018	-0.287729
MK08	0.0841328	-0.202613	-0.286745
RGMC	0.0731374	-0.21352	-0.286657
HGF	0.894818	0.60996	-0.284858
IFNL1	0.315043	0.0306909	-0.284352
HMMR	0.116597	-0.16455	-0.281147
HGF	-1.03943	-1.32041	-0.280974
CD3E	0.069335	-0.211024	-0.280359
CCL8	0.0708158	-0.209152	-0.279967
CO5	0.00547449	-0.273901	-0.279376
CD44	0.146543	-0.132005	-0.278548
RIR2	0.0403534	-0.237715	-0.278068
CFTR	0.0280019	-0.24888	-0.276882
CALX	0.259736	-0.0171011	-0.276837
CD47	0.0784558	-0.198141	-0.276596
ALBU	0.371838	0.0955926	-0.276246
K2C6B	0.0939326	-0.181829	-0.275761
A1BG	0.375382	0.100641	-0.274741
PEDF	0.308118	0.0339472	-0.27417
MOK	0.125433	-0.148246	-0.273679
PSMF1	0.207442	-0.0648263	-0.272268
OSBL9	0.358602	0.0869567	-0.271645
ENOG	0.158266	-0.112235	-0.2705
FRAT1	0.0961396	-0.173603	-0.269742
FASTK	0.256739	-0.0121615	-0.268901
AMBP	-5.18649	-5.45537	-0.268885
MP2K4	-1.07365	-1.34251	-0.268859
PLPHP	-0.126894	-0.395727	-0.268834
MMP10	0.308464	0.0400724	-0.268392
HMGA1	0.088849	-0.178731	-0.26758
G6PT1	0.148025	-0.119552	-0.267577
EDNRA	0.22828	-0.0390302	-0.26731
ETS1	0.141764	-0.125281	-0.267044
VGFR2	0.674232	0.407189	-0.267043
I23O1	0.169761	-0.0969586	-0.266719
FAS	0.400886	0.135041	-0.265845
CCNB1	0.114603	-0.151226	-0.265828
AKT1	-0.0123077	-0.277806	-0.265498
CCL3	0.424124	0.160635	-0.263489
RUNX3	0.47363	0.211918	-0.261712
ZC3HD	0.267698	0.00731265	-0.260385
FGF23	-0.0964514	-0.355888	-0.259437
SERC	-0.808914	-1.06755	-0.258638
ATRN	0.193833	-0.0629683	-0.256801
STAT4	0.158219	-0.0980391	-0.256258
CSF2	0.16206	-0.093519	-0.255579
DPOLL	-0.457405	-0.712748	-0.255344
ESR1	-0.369997	-0.624712	-0.254715
IL23A	0.187688	-0.0667451	-0.254433
NUB1	-0.00245437	-0.25672	-0.254266
LRMP	0.109858	-0.144323	-0.254182
DPP4	0.106187	-0.147877	-0.254063
STAT1	0.240571	-0.0123007	-0.252871
VILI	0.23175	-0.01962	-0.25137
ETV6	0.100212	-0.151093	-0.251305
RASF1	0.369414	0.120921	-0.248493
CD4	0.0877094	-0.160584	-0.248294
ITAV	0.137528	-0.110362	-0.24789
CD27	-0.0353484	-0.283035	-0.247686
IL20	0.0871004	-0.160292	-0.247392
FOXP1	0.0962781	-0.150932	-0.24721
AMBP	0.143908	-0.102892	-0.246801
EDNRB	0.229945	-0.0157046	-0.24565
RAB1A	0.0184434	-0.226473	-0.244917
IL2	-0.504455	-0.749278	-0.244822
FCER2	0.192821	-0.0513983	-0.24422
TNFA	0.130771	-0.113337	-0.244108
LTOR1	-0.132558	-0.376401	-0.243843
UTER	0.356072	0.114508	-0.241565
PCH2	0.421433	0.180175	-0.241259
FETUA	0.116115	-0.124888	-0.241003
ARHG2	-0.705255	-0.945872	-0.240617
RHDF1	0.524026	0.283971	-0.240056
HMGA1	0.112825	-0.125948	-0.238773
CDC42	0.171217	-0.0672844	-0.238501
MOT7	-0.60334	-0.841364	-0.238024
VATF	0.248811	0.0114491	-0.237362
ADA15	0.660388	0.423515	-0.236874
UBE2C	0.114541	-0.122305	-0.236846
VEGF165 + PLGF dimer	0.203584	-0.033136	-0.23672
TSP1	0.0352371	-0.201175	-0.236412
PSMD4	0.092001	-0.142276	-0.234277
MMP7	0.638409	0.404501	-0.233908
LIMD1	-0.162854	-0.396155	-0.233301
CD38	0.174131	-0.0591528	-0.233284
IL31	-0.183697	-0.41621	-0.232513
MTA1	0.158153	-0.0729125	-0.231066
A2MG	-0.384278	-0.614966	-0.230687
CO7	0.289834	0.0601681	-0.229666
RAB1A	0.0438972	-0.185426	-0.229323
OCRL	0.12061	-0.108665	-0.229274
K2C7	0.153976	-0.0745623	-0.228538
LAYN	0.0831178	-0.145152	-0.22827
ITA5	0.266231	0.0389607	-0.227271
Z385A	0.11367	-0.112405	-0.226075
VIME	0.00809027	-0.217351	-0.225441
CERT	-0.05175	-0.277149	-0.225399
CADH5	-0.419161	-0.644141	-0.22498
RHOA	0.203656	-0.0211589	-0.224815
MMP9	-0.292286	-0.517015	-0.224728
CADH1	0.428045	0.203329	-0.224717
TYDP2	0.345538	0.121675	-0.223863
ICAM3	0.188342	-0.0351617	-0.223504
MIF	0.439397	0.215976	-0.22342
IL33	-0.0980676	-0.321142	-0.223075
DX39B	-0.00789019	-0.230175	-0.222285
CO2	0.168334	-0.0536273	-0.221961
MAD1	0.117351	-0.104472	-0.221823
EPOR	0.0495927	-0.171436	-0.221028
K1C18	0.109546	-0.110602	-0.220147
GAS1	-0.0556621	-0.275519	-0.219857
KI67	-0.0107723	-0.230078	-0.219306
ATR	0.0120116	-0.207168	-0.21918
WIF1	-0.78267	-1.00173	-0.219058
ELAF	0.202565	-0.0162124	-0.218777
STAR9	-0.0377966	-0.256457	-0.21866
APOB	0.00865325	-0.209909	-0.218562
MMP9	-0.352756	-0.569854	-0.217098
MMP3	0.63448	0.417409	-0.21707
DDB2	0.0834506	-0.133148	-0.216599
CXCL6	-0.269289	-0.485789	-0.216501
RSPO4	0.376209	0.160196	-0.216012
VCAM1	0.11532	-0.100167	-0.215487
FABPI	0.167819	-0.0475816	-0.215401
CH3L1	0.108517	-0.106515	-0.215032
CXB1	0.213439	-0.00144828	-0.214887
IBP2	0.565898	0.351871	-0.214028
TNR9	-0.14691	-0.359205	-0.212295
NEP	0.0919121	-0.120286	-0.212199
SPHK1	0.00720507	-0.204142	-0.211348
PLEC	0.0736268	-0.13675	-0.210377
TAUpS396	0.145923	-0.0623892	-0.208312
SDC1	0.0907316	-0.11722	-0.207951
ENTP1	0.440615	0.232813	-0.207802
3BP5	0.0874545	-0.120332	-0.207786
LUM	0.156572	-0.0511899	-0.207762
IL4	-0.0311139	-0.238582	-0.207468
PTN6	-0.0590721	-0.266475	-0.207403
FABPI	0.1543	-0.0528124	-0.207112
FGF1	-0.122508	-0.329394	-0.206886
IRF2	0.065404	-0.141477	-0.206881
CH60	-0.0872283	-0.293738	-0.20651
RBL2	0.00781181	-0.198419	-0.206231
UN93B	0.326086	0.120474	-0.205612
CAV3	-0.0778579	-0.283081	-0.205223
CD14	0.379917	0.174809	-0.205108
TGBR3	0.263285	0.0584549	-0.20483
RAB5A	0.136401	-0.0679828	-0.204384
UBE2B	0.455918	0.252177	-0.20374
GNPI1	0.107501	-0.0949749	-0.202476
CXCL5	0.104027	-0.0973555	-0.201383
CCL7	-0.0116653	-0.212614	-0.200949
FOXO1	0.015593	-0.185097	-0.20069
PD1L2	0.0279249	-0.172102	-0.200027
SDF1	0.233294	0.033308	-0.199986
1433Z	0.229936	0.0300094	-0.199926
PAK2	-0.124927	-0.324843	-0.199916
CRTAM	-0.00504249	-0.204846	-0.199803
DLL1	0.0541514	-0.145611	-0.199762
ZO2	-0.00855969	-0.208029	-0.199469
NUP88	-0.0227543	-0.222138	-0.199383
NMDE3	0.186856	-0.012468	-0.199324
TCEA1	0.0946429	-0.104089	-0.198732
CDC5L	-0.201833	-0.400385	-0.198552
PLGF	0.0820992	-0.116276	-0.198375
CD244	0.146117	-0.0512253	-0.197343
PRS27	0.0100625	-0.186798	-0.196861
TNFL6	0.359051	0.163032	-0.196019
IFT57	0.102214	-0.0936882	-0.195902
CCL2	-0.36239	-0.557723	-0.195333
SLK	0.0788575	-0.115392	-0.19425
THYG	-0.104453	-0.298479	-0.194026
RL30	0.0878381	-0.105381	-0.193219
BNIP3	0.300101	0.107146	-0.192955
CP3A5	0.108995	-0.0838886	-0.192884
HGFA	0.0449738	-0.147538	-0.192512
FABPH	0.473961	0.282493	-0.191468
TIE1	0.11843	-0.07295	-0.19138
SF3B4	-0.0635624	-0.254092	-0.19053
PGCA	0.0759612	-0.114492	-0.190453
RAB4A	0.0500263	-0.140296	-0.190323
SF3B3	0.0958926	-0.0943931	-0.190286
S100B	0.358866	0.168918	-0.189948
ICAM1	-0.258328	-0.448199	-0.189871
IL4	0.394946	0.205114	-0.189833
CAV1	0.101594	-0.0875776	-0.189172
SPS2L	0.0294625	-0.159644	-0.189106
S10A9	0.00050107	-0.186335	-0.186836
NT-ProANP	0.0627867	-0.123429	-0.186216
HBEGF	0.0725229	-0.113568	-0.186091
FUS	-0.386661	-0.572407	-0.185745
MIF	0.0340191	-0.149919	-0.183938
GFRP	-0.438677	-0.622452	-0.183775
PI51A	0.173524	-0.0097026	-0.183226
ZBT22	0.197694	0.0150432	-0.182651
FETA	0.040176	-0.141154	-0.18133
PTMS	-0.0604842	-0.241696	-0.181212
PI42C	0.0475486	-0.133578	-0.181127
SOS2	-0.205646	-0.3865	-0.180854
CCL19	0.0678844	-0.111794	-0.179679
HBEGF	0.107729	-0.0718496	-0.179579
TRML1	0.0614064	-0.118146	-0.179553
CTGF	-0.488183	-0.666252	-0.178069
MMP1	0.169993	-0.00751466	-0.177508
FOLR2	0.0409038	-0.136483	-0.177386
SEM3E	0.22104	0.0436757	-0.177364
NPY4R	0.0398974	-0.137368	-0.177266
TR13C	0.119534	-0.0573778	-0.176912
NGF-beta	0.149577	-0.0270074	-0.176584
ARF6	0.286684	0.11016	-0.176523
HMGN2	0.124074	-0.0518306	-0.175905
IF2B3	0.0422047	-0.132701	-0.174906
SEM7A	-0.0180134	-0.192446	-0.174433
FCERB	0.101194	-0.0731278	-0.174321
CD8A	0.648848	0.474655	-0.174193
ITA2B (CD41a)	0.239122	0.0650398	-0.174082
RA51C	-1.98985	-2.16368	-0.173834
RENI	-0.212368	-0.385983	-0.173615
FOLR3	0.0534059	-0.120204	-0.17361
CING	0.0902986	-0.0832713	-0.17357
NTF4	-0.184018	-0.356992	-0.172974
CD45RA	0.0436653	-0.129224	-0.17289
STA5A	0.263565	0.0907472	-0.172817
IL4	-0.0411555	-0.213944	-0.172789
DCOR	-0.0294473	-0.201542	-0.172094
RA51C	-0.00217575	-0.174199	-0.172024
CD14	-0.101945	-0.273551	-0.171606
AURKB	0.0238692	-0.147647	-0.171516
TNFB	0.170235	-0.00102804	-0.171263
ARI4A	0.246435	0.0753402	-0.171095
LEUK	-0.0295847	-0.199904	-0.170319
K2C8	0.148836	-0.0211707	-0.170006
HS71L	0.0955057	-0.073917	-0.169423
RAD52	0.0908593	-0.0785513	-0.169411
SC16A	0.0785573	-0.0907607	-0.169318
IGHM	0.0128438	-0.156101	-0.168945
GPC3	0.129473	-0.0387793	-0.168252
THTM	0.0794808	-0.0887607	-0.168241
ANGL6	0.0694423	-0.0987133	-0.168156
N42L1	0.0762016	-0.0917455	-0.167947
TIMP1	-0.019343	-0.187261	-0.167918
PCGF2	0.123659	-0.0429499	-0.166609
ING1	0.288729	0.122528	-0.166201
HAVR2	-0.111031	-0.277034	-0.166004
VIP	0.00936797	-0.156536	-0.165904
IL16	0.0968078	-0.0688625	-0.16567
C1QC	0.0894293	-0.0762321	-0.165661
MUC5B	-0.0184217	-0.183492	-0.16507
TNR1A	0.191372	0.0265792	-0.164793
IL15	0.0524379	-0.111439	-0.163877
CD3E	0.0200064	-0.143198	-0.163204
OCLN	0.04328	-0.119122	-0.162402
IMDH1	0.274278	0.111902	-0.162376
IL33	0.0629178	-0.0991794	-0.162097
1433E	-0.0835906	-0.245094	-0.161503
INS	-0.64595	-0.805976	-0.160026
PDLI1	0.0831175	-0.0768905	-0.160008
CD44v2	-0.14801	-0.307993	-0.159983
CBX3	-0.0871848	-0.247154	-0.159969
IRF4	0.101865	-0.0577746	-0.15964
SAC2	0.132792	-0.0267719	-0.159564
CXA4	0.21503	0.0563832	-0.158646
TAUpT231	0.0780856	-0.0803186	-0.158404
PECA1	0.233349	0.0749868	-0.158362
CFAD	0.0413053	-0.116845	-0.158151
CCL20	-0.00156125	-0.159369	-0.157808
S35A2	0.000387236	-0.156898	-0.157285
HSP71A	-0.048292	-0.203885	-0.155593
RARB	0.0329686	-0.122557	-0.155526
ASTRA	0.0506596	-0.104725	-0.155385
CO6	0.0925603	-0.0626671	-0.155227
ENTP1	0.390952	0.236046	-0.154906
CCL16	0.0637277	-0.0906985	-0.154426
CHK2	0.397237	0.243354	-0.153883
SIR5	-0.0782011	-0.231894	-0.153693
ENOA	0.526205	0.372694	-0.153511
PSPN	0.0387002	-0.114447	-0.153147
CD36	0.0589602	-0.0930851	-0.152045
ULBP2	0.229536	0.0775148	-0.152021
PAK5	0.0184857	-0.132338	-0.150823
HS71A	0.217071	0.0667481	-0.150323
CCL21	0.198394	0.0481952	-0.150199
CP11A	0.159365	0.00931661	-0.150048
NAP1	0.196931	0.0473795	-0.149552
ACTG	-0.0196718	-0.16903	-0.149358
CEAM1	-0.11597	-0.265288	-0.149319
CD99	-0.873447	-1.02259	-0.149145
IGHG1	-0.0634745	-0.212533	-0.149059
VGFR1	0.0531544	-0.0958417	-0.148996
POSTN	-0.284499	-0.432186	-0.147687
BAX	0.151665	0.00466546	-0.146999
CD27	0.512644	0.365794	-0.14685
CEAM5	0.0863074	-0.0601205	-0.146428
MDHC	0.784987	0.639048	-0.145939
CFAD	0.0168463	-0.129032	-0.145879
DMB	-0.129081	-0.27478	-0.1457
TNR25	-0.384872	-0.530448	-0.145576
UN93B	0.162878	0.0173438	-0.145534
LEUK	0.0652941	-0.0795864	-0.144881
NRG1	-0.00836221	-0.152926	-0.144564
TEX2	0.0103674	-0.13372	-0.144087
EGFR	0.331648	0.187633	-0.144016
SGSM3	0.111609	-0.0323983	-0.144008
SMAD3	0.0652109	-0.0784616	-0.143672
SMAD2	0.0985341	-0.0449282	-0.143462
PDIA6	0.0265465	-0.116753	-0.1433
BCL2	0.162531	0.0192886	-0.143242
MAGA4	2.02283	1.87997	-0.142852
MUC1	0.059239	-0.0826585	-0.141897
MLKL	0.0677284	-0.0740174	-0.141746
TSN1	0.171631	0.0302391	-0.141392
MIA	1.551	1.40965	-0.14135
ENC1	0.02046	-0.120535	-0.140995
IL32	-0.12692	-0.267864	-0.140944
F13A	0.346231	0.206107	-0.140124
SRGEF	0.1356	-0.00425578	-0.139856
SPB5	-0.627614	-0.767404	-0.139789
FGF2	0.0904429	-0.0487361	-0.139179
EI2BA	-0.0551907	-0.19429	-0.1391
IFNG	0.166739	0.0280259	-0.138713
FRS2	-0.0914312	-0.22998	-0.138549
ABCG2	0.0705727	-0.0674888	-0.138061
IGF1	-0.0549278	-0.190305	-0.135377
TNR17	0.122388	-0.0129848	-0.135373
ICAM2	0.10278	-0.0325779	-0.135358
PROS	0.323708	0.18863	-0.135078
CCL5	0.441748	0.306727	-0.135021
CD20	0.118337	-0.0166301	-0.134967
MLP3B	-0.106182	-0.240643	-0.134461
RSPO3	0.105957	-0.0284589	-0.134416
CD40L	0.00494333	-0.129436	-0.13438
SARS-COV-2 Spike RBD S1	-0.120147	-0.253681	-0.133534
UBE2A	0.501767	0.368236	-0.133531
APC	-0.0970447	-0.230546	-0.133501
BDNF	0.25966	0.126822	-0.132838
MTM1	0.745599	0.613197	-0.132402
GDNF	0.146	0.0137313	-0.132269
K1C14	0.185527	0.0533847	-0.132142
CFAI	-0.50875	-0.640701	-0.13195
FINC	-0.0162026	-0.148114	-0.131912
XRCC1	-0.0917962	-0.223681	-0.131884
EF1A1	0.075587	-0.0558758	-0.131463
IBP1	0.00251102	-0.128491	-0.131002
TRXR1	0.0804998	-0.0503794	-0.130879
K2C4	-0.0954579	-0.224938	-0.12948
PIM1	-0.0445237	-0.173628	-0.129104
MOXD1	-0.00367946	-0.132731	-0.129052
MTMRD	-0.265447	-0.394187	-0.128739
IL13	-0.12083	-0.249398	-0.128568
EGF	-0.012442	-0.139883	-0.127441
VRK1	0.143725	0.0171132	-0.126612
PEPC	1.05369	0.927259	-0.12643
VEGFC	0.089146	-0.0369221	-0.126068
TYRO3	0.187506	0.0614872	-0.126019
VGFR3	0.0126145	-0.113276	-0.125891
UPAR	0.15546	0.0297276	-0.125733
ACY1	0.0975016	-0.0281982	-0.1257
CXL16	0.127404	0.00181784	-0.125587
CD276	-0.396768	-0.521774	-0.125005
KIT	0.107357	-0.0175952	-0.124952
DFB4A	0.483839	0.358892	-0.124947
K2C5	0.0723039	-0.052635	-0.124939
OLR1	0.192978	0.0680388	-0.124939
Covid Spikeprotein Mutation D614G	-0.0283101	-0.153077	-0.124767
CCL2	0.0550809	-0.0694589	-0.12454
CD44	0.162763	0.0382431	-0.12452
TIP	0.144362	0.0199263	-0.124436
NEDD4	0.0368309	-0.0871894	-0.12402
LEG4	0.164478	0.0406593	-0.123818
I13R1	-0.0594123	-0.183165	-0.123753
CYC	-0.0216811	-0.145271	-0.12359
TNF14	-1.47527	-1.59881	-0.123544
IRF4	0.0997052	-0.0235997	-0.123305
TSLP	0.106025	-0.0172356	-0.12326
CCL11	0.212852	0.0902491	-0.122603
VGFR2	0.0675322	-0.055056	-0.122588
BEX3	0.0506939	-0.0711699	-0.121864
CO3	0.100412	-0.0211857	-0.121597
LYAM2	-0.00457237	-0.125628	-0.121056
AKA12	0.0599057	-0.0610759	-0.120982
CEAM7	-0.0311583	-0.152044	-0.120886
B2CL2	0.074325	-0.0461733	-0.120498
FGF9	-0.430756	-0.551195	-0.12044
RGMA	0.231717	0.111312	-0.120404
JUN	0.0616883	-0.0584808	-0.120169
MICB	0.0483191	-0.0709864	-0.119305
ADA12	0.102363	-0.0169028	-0.119266
IgE	0.0133857	-0.105534	-0.118919
CD2	0.0809639	-0.0373658	-0.11833
CD177	0.13862	0.0212282	-0.117392
CGRF1	0.0335969	-0.0835589	-0.117156
CCL27	0.194636	0.0777055	-0.11693
TSN16	0.048698	-0.0680483	-0.116746
NAMPT	-0.183816	-0.30055	-0.116734
PRDX2	0.0543113	-0.0623484	-0.11666
NFKB1	0.086693	-0.0299358	-0.116629
MK01	0.175239	0.0588987	-0.11634
TSP3	0.664536	0.548411	-0.116125
A4	-0.258826	-0.374808	-0.115982
IL15	0.0822736	-0.0334978	-0.115771
PAI1	0.0349703	-0.0807949	-0.115765
TGFB2	-0.105944	-0.221676	-0.115732
OSTP	0.801849	0.686315	-0.115534
MK08	-0.00132046	-0.116134	-0.114813
IL36G	-0.0731516	-0.187927	-0.114776
SLAF8	-0.0674665	-0.181944	-0.114478
C163A	-0.118881	-0.232959	-0.114078
ARF4	0.721302	0.60728	-0.114023
MPP3	0.540852	0.426832	-0.11402
TGM3	0.116256	0.00242053	-0.113835
RASK	0.0805567	-0.0332647	-0.113821
DDIT3	-0.0930999	-0.20689	-0.11379
CFLAR	0.268177	0.154527	-0.11365
SIA7F	0.202507	0.0890258	-0.113482
CCND2	-0.0297797	-0.142974	-0.113195
SPS1	0.101305	-0.0117058	-0.113011
ZBT22	-0.0060484	-0.118845	-0.112797
JAK1	0.27947	0.167072	-0.112398
CLD4	0.0626063	-0.0497811	-0.112387
IMA1	0.235384	0.124312	-0.111073
TGFB1	0.0306729	-0.0803303	-0.111003
NPY1R	-0.0157637	-0.126489	-0.110725
ATS1	0.106785	-0.00380088	-0.110586
TM9S2	-0.0457892	-0.156075	-0.110286
MPZL2	0.0855096	-0.0247367	-0.110246
SIR1	-0.115079	-0.225321	-0.110242
A1AT	0.0912406	-0.0182414	-0.109482
CEAM5,8	0.122377	0.0129301	-0.109447
VISTA	-0.307515	-0.416006	-0.108491
CCL25	0.0442381	-0.0637082	-0.107946
ELAF	-0.0172069	-0.125048	-0.107841
IL6	0.116595	0.00881085	-0.107785
MMP1	0.0620115	-0.0455395	-0.107551
DKK4	0.145824	0.0383055	-0.107519
CAH9	0.018035	-0.0891995	-0.107235
CD24	0.0745133	-0.0321935	-0.106707
PECA1	0.0565228	-0.0500164	-0.106539
MMP10	0.0585827	-0.0478337	-0.106416
LAT1	-0.135404	-0.241502	-0.106099
PHAG1	0.330949	0.224878	-0.106071
HPT	-1.85756	-1.96302	-0.10546
PLK2	0.0258508	-0.0793644	-0.105215
RETN	0.0955948	-0.00948577	-0.105081
S10AC	0.0207165	-0.0841342	-0.104851
HPT	0.0871171	-0.0175828	-0.1047
PAX2	-0.0183521	-0.122953	-0.104601
TGM3L	-0.0115974	-0.115757	-0.104159
VEGFC	0.112513	0.00836253	-0.104151
HLAG	0.0259908	-0.0781061	-0.104097
WNT2B	-0.158413	-0.261841	-0.103429
INP4B	-0.0521825	-0.155166	-0.102983
PPA5	0.0521541	-0.0508233	-0.102977
PDGFB	-0.0204168	-0.123307	-0.10289
DNLI3	-0.0283469	-0.131086	-0.102739
LEPR	0.020824	-0.0818592	-0.102683
INP5E	0.0358837	-0.066504	-0.102388
CD276	-0.38645	-0.488833	-0.102383
S100B	0.249502	0.147142	-0.10236
TR13B	0.0267743	-0.0750027	-0.101777
ATS13	0.0777643	-0.023876	-0.10164
RS15	0.103718	0.00214095	-0.101577
CD97	0.0886252	-0.0129437	-0.101569
KCRB	0.286817	0.185472	-0.101345
PDCD2	-0.0154883	-0.116812	-0.101323
ISOC2	-0.0501883	-0.151194	-0.101006
CCL13	0.034711	-0.0661935	-0.100904
CD81	-0.15457	-0.255094	-0.100524
MK03	0.105898	0.00556267	-0.100335
FA5	0.0466463	-0.0532088	-0.0998551
FGF7	0.0099089	-0.0897079	-0.0996168
MELPH	-0.0997622	-0.199114	-0.099352
ITAX	0.0517848	-0.047434	-0.0992188
PK3C3	0.0516923	-0.0473592	-0.0990515
IL1B	0.0680346	-0.0308878	-0.0989224
CD4	-0.0960211	-0.194923	-0.0989016
TNR1B	-0.0027104	-0.101061	-0.0983506
SMAD4	0.0199726	-0.0781369	-0.0981094
COAA1	0.273281	0.175411	-0.0978702
MK03	-0.0447764	-0.142268	-0.0974916
NEK2	0.0137138	-0.083722	-0.0974358
SIR6	-0.115945	-0.213296	-0.0973512
CD6	-0.00976858	-0.106612	-0.0968433
PCNA	0.0613949	-0.0353509	-0.0967458
PGH2	0.0200931	-0.0762802	-0.0963733
P2Y12	0.0722988	-0.0239405	-0.0962392
XRCC6	-0.109936	-0.205825	-0.0958885
GSHB	0.0709587	-0.0244159	-0.0953746
FILA	0.174534	0.0792903	-0.0952434
RGMB	0.212666	0.117697	-0.0949685
MX2	0.00664104	-0.0881623	-0.0948033
MTHR	0.171818	0.0770835	-0.0947341
PARK7	0.0670052	-0.0275995	-0.0946047
SIR7	-0.00781253	-0.101893	-0.0940801
LMNB1	0.0791592	-0.0146603	-0.0938195
ECT2	0.0429407	-0.050588	-0.0935287
PK3CB	0.141639	0.0482448	-0.0933946
HPRT	-0.0829198	-0.176243	-0.0933237
LAMP2	-0.0692683	-0.162582	-0.093314
CD99R	-0.073456	-0.166119	-0.0926629
IL25	-0.0417016	-0.134147	-0.0924452
CXCR5	0.0685139	-0.023753	-0.0922669
RL29	0.0457809	-0.0454071	-0.091188
TAF4	0.0756674	-0.0155176	-0.0911849
S1PR1	0.155575	0.0646277	-0.0909471
CD20	0.0672687	-0.0235308	-0.0907994
PTPRT	0.159642	0.069033	-0.0906085
CNTN2	0.242516	0.15202	-0.0904966
MUC5B	0.0262917	-0.0628468	-0.0891385
T4S4	0.0865142	-0.00254844	-0.0890627
AREG	-0.0149439	-0.103931	-0.0889873
IGKC	0.0160676	-0.072908	-0.0889756
CYTL1	-0.0128221	-0.101493	-0.0886714
A2AP	0.107685	0.019174	-0.0885105
HXA9	0.00585236	-0.0826194	-0.0884718
NTAL	-0.0357729	-0.123819	-0.0880461
MLH3	0.236505	0.14857	-0.0879345
TNF14	0.170656	0.0830373	-0.0876183
SSRD	0.0371624	-0.0504547	-0.0876172
AK1C1	0.0831788	-0.00407075	-0.0872495
KAP2	0.103416	0.0165023	-0.0869139
SLIP	-0.0658466	-0.152375	-0.0865288
CD70	0.121774	0.0353285	-0.0864455
IL9	-0.104652	-0.190434	-0.0857813
PD1L1	0.22485	0.139282	-0.0855678
IL1AP	-0.0646685	-0.150119	-0.0854501
DKK3	0.388742	0.30386	-0.0848822
MYH11	0.193847	0.109244	-0.084603
MMP3	0.00309223	-0.0814157	-0.0845079
Cytokeratin 8+18	0.027881	-0.0566041	-0.0844851
DDAH2	0.0417792	-0.0424973	-0.0842765
CD63	0.0298136	-0.0542283	-0.0840419
CD22	0.129802	0.0457734	-0.0840285
ITAL	0.0416684	-0.0423211	-0.0839894
PROK1	0.113356	0.0295158	-0.08384
EIF3B	0.0908013	0.00732942	-0.0834719
SOST	0.0761301	-0.00723001	-0.0833601
GSTM1	0.0976792	0.0146124	-0.0830668
RLA0	0.0333703	-0.04927	-0.0826403
HAVR1	-0.0872651	-0.169712	-0.0824468
HAVR1	0.0248743	-0.0575208	-0.0823951
SNG2	0.0672826	-0.0150162	-0.0822988
IFM1	0.301168	0.218983	-0.0821847
SP1	0.0917699	0.00999142	-0.0817784
CD5	0.0691386	-0.0126175	-0.0817561
G3P	-0.188533	-0.270288	-0.0817557
MUC6	0.110848	0.0299665	-0.0808813
VEGFA	0.241576	0.160829	-0.0807465
EIF3I	0.0236311	-0.0569485	-0.0805796
KSYK	0.115409	0.0351057	-0.0803029
SOMA	0.120831	0.0406285	-0.0802023
RRP8	0.0208979	-0.05917	-0.0800679
MMP1	-0.0121593	-0.0920345	-0.0798752
K1C18	-0.0351722	-0.114816	-0.0796439
SH3R3	0.0130756	-0.0665002	-0.0795758
SPRC	0.0767087	-0.00264766	-0.0793564
FINC	0.00436312	-0.0749682	-0.0793314
VRK1	0.0829073	0.00371106	-0.0791963
NPT1	0.0512274	-0.0276151	-0.0788426
CD45RA	0.0217107	-0.0569893	-0.0787
MPP10	-0.0284172	-0.107058	-0.0786403
GDF15	-0.0302373	-0.108781	-0.0785442
ISK1	-0.0505932	-0.129047	-0.0784535
MED27	0.207589	0.129393	-0.0781958
CD1A	0.194618	0.116842	-0.0777768
MTMRC	-0.0906761	-0.168286	-0.0776098
RL9	0.073509	-0.00403451	-0.0775435
P3C2B	-0.0399301	-0.117212	-0.0772814
CD69	0.0220019	-0.054671	-0.0766729
ITA2B (CD41a)	0.0101139	-0.0665325	-0.0766464
LOXL2	-0.0345525	-0.111074	-0.0765212
S100P	0.14241	0.0659823	-0.076428
SPRC	0.0326546	-0.0436207	-0.0762753
SOCS1	-0.0524761	-0.128703	-0.0762265
X3CL1	0.0261906	-0.0499692	-0.0761598
PLMN	-0.752745	-0.828846	-0.0761013
RS19	0.0694103	-0.00667678	-0.0760871
ID1	-0.0326187	-0.108645	-0.0760259
HEMO	-0.110249	-0.186176	-0.0759266
IKBA	0.135389	0.0595841	-0.0758049
GSTM3	0.116661	0.0409185	-0.0757421
CASP8	-0.0955616	-0.171093	-0.0755309
CDK1	0.0310438	-0.0440336	-0.0750774
PRDX2	0.048003	-0.026861	-0.074864
GPNMB	0.0717725	-0.00296359	-0.0747361
MMP13	0.0420027	-0.0326581	-0.0746608
ZPI	0.0443606	-0.0302653	-0.0746259
FA9	0.0213195	-0.0532794	-0.0745989
1433B	-0.0312288	-0.105238	-0.0740097
IFIT2	-0.164079	-0.237984	-0.0739055
CDN2B	0.0539236	-0.0198595	-0.073783
MAGA8	0.039367	-0.0340648	-0.0734318
IL34	0.0294674	-0.0439377	-0.0734052
CLD1	0.503487	0.430248	-0.0732395
TNR11	-0.130676	-0.203471	-0.0727955
ANXA1	0.0284579	-0.0436167	-0.0720746
RHG01	-0.0770409	-0.149051	-0.0720103
TGFR2	0.0492991	-0.0217894	-0.0710886
RS5	-0.0477832	-0.118554	-0.0707712
TR10D	-0.102031	-0.172133	-0.0701019
ICAM3	0.170394	0.100426	-0.0699673
CNN2	0.0385298	-0.0313319	-0.0698618
PSB4	-0.0356209	-0.105427	-0.0698065
APR	0.0686339	-0.00115946	-0.0697933
FCG2A	0.0728917	0.00316085	-0.0697308
IL22	-0.0332113	-0.10265	-0.0694386
CDN2A	-0.108664	-0.178099	-0.0694348
SYUG	-0.0861542	-0.155456	-0.0693017
MTMR1	-0.00379754	-0.0727573	-0.0689598
CD57	-0.0704278	-0.139382	-0.0689542
CXL10	0.010683	-0.0581404	-0.0688234
IBP1	0.153734	0.0849308	-0.0688032
CD59	-0.0396375	-0.108171	-0.0685333
IL1RA	-0.122585	-0.190964	-0.0683791
NID1	0.0529458	-0.0150762	-0.068022
PIR	-0.0569533	-0.124815	-0.0678615
RCC1	-0.0630032	-0.130787	-0.0677838
MMP3	-0.0252235	-0.092856	-0.0676325
MX2	-0.0117678	-0.0793396	-0.0675717
MK09	0.160503	0.0930408	-0.0674617
WFDC2	0.0141457	-0.0532868	-0.0674325
RET4	0.0846999	0.0174444	-0.0672555
IL13	-0.135628	-0.202748	-0.0671198
HXC11	0.179254	0.112406	-0.0668484
PRIO	0.00363991	-0.0629072	-0.0665471
CAR11	-0.077026	-0.142956	-0.0659297
MYCP1	-0.304235	-0.369822	-0.0655876
CD48	-0.0193651	-0.0849104	-0.0655453
PGK1	-0.0594473	-0.124732	-0.0652846
IL2RA	0.105436	0.0402823	-0.0651536
MADCA	0.0093581	-0.0557415	-0.0650996
CD9	0.0302077	-0.0345863	-0.064794
RL7	0.22777	0.163049	-0.0647209
MA2C1	0.108159	0.0434573	-0.0647017
CCL8	-0.0838409	-0.148484	-0.0646429
TOP1	-0.0412767	-0.105371	-0.0640939
NEP	0.0780639	0.0140292	-0.0640346
IL23A	-0.00264112	-0.0666743	-0.0640331
PDCD2	0.0872526	0.0232891	-0.0639635
CNN2	0.0516919	-0.0119317	-0.0636236
MTMR3	0.17868	0.115075	-0.0636047
HXB7	0.0130791	-0.050487	-0.0635661
KLH12	-0.00211854	-0.0656179	-0.0634994
HPT	0.162923	0.0994283	-0.0634945
IL1B	-0.752572	-0.816015	-0.0634428
VEGFA	-0.204744	-0.268022	-0.0632777
NCOR2	-0.0113421	-0.0744929	-0.0631508
EPHB1	0.0512171	-0.0115909	-0.0628081
IGF2	0.0656889	0.00315709	-0.0625318
PHS	-0.0561441	-0.118663	-0.0625191
LYAM2	0.0176647	-0.0448512	-0.0625159
ACE	0.275118	0.212717	-0.0624009
IL6RA	-0.00813419	-0.0705196	-0.0623854
BAK	0.106234	0.0440738	-0.0621603
CSF1R	-0.46258	-0.523671	-0.0610917
TNR18	0.0703984	0.00939878	-0.0609996
CUED2	-0.00453643	-0.0648282	-0.0602917
EDIL3	0.169394	0.10946	-0.0599339
SHIP2	0.0645773	0.00470181	-0.0598755
IL1A	0.0354256	-0.0244027	-0.0598284
PLCG2	-0.122897	-0.182716	-0.0598191
IFNA1	0.122443	0.0626838	-0.0597591
TFR1	0.291324	0.231729	-0.0595948
SRBP1	0.0768057	0.0172132	-0.0595924
EDNRA	-0.0243962	-0.0834205	-0.0590244
RPN2	0.0657989	0.00701891	-0.05878
MRPP3	0.0420424	-0.0167341	-0.0587765
RAC1	0.0545057	-0.00387895	-0.0583847
IGF1	0.260697	0.202589	-0.0581074
CD79A	0.0175416	-0.0400128	-0.0575544
MARK4	0.131635	0.0744012	-0.0572341
CD8A	-0.0183374	-0.0755607	-0.0572234
YETS2	0.0407221	-0.01621	-0.0569321
ELAF	0.109022	0.0525301	-0.0564916
CEAM1,3,5,6,8	0.0229879	-0.0332741	-0.0562621
CEAM1,3,5,6,8	-0.101462	-0.157515	-0.0560526
LFA3	0.0769474	0.020959	-0.0559884
POSTN	0.0437262	-0.0120847	-0.0558109
MK04	0.0475379	-0.00820246	-0.0557404
IL6RB	0.0240449	-0.0315414	-0.0555863
TIE2	0.0337002	-0.0217113	-0.0554116
CDKN3	0.0286051	-0.0262656	-0.0548707
CATB	0.0336436	-0.0207986	-0.0544422
ICAM1	0.0531541	-0.00105435	-0.0542084
IL32	0.0100251	-0.0440773	-0.0541024
BCAS1	-0.0654908	-0.119407	-0.0539166
BGH3	-0.0887833	-0.14241	-0.053627
CP2C8	0.405488	0.352289	-0.0531992
S10A8	0.0403629	-0.012781	-0.0531439
IL2RA	0.0646048	0.0116293	-0.0529755
KDM5A	0.0798347	0.0269302	-0.0529045
ITIH1	0.0896033	0.0369033	-0.0527001
IL1B	0.110796	0.0587973	-0.0519985
DKK2	0.442724	0.390887	-0.0518365
ATS4	-0.141083	-0.19283	-0.051747
IL12p70	0.0589648	0.00726527	-0.0516995
BUB1	-0.024596	-0.0761522	-0.0515562
DRA	0.0293288	-0.0220613	-0.0513901
CCNA2	-0.0285855	-0.0799396	-0.051354
IGLC1	0.100428	0.0491291	-0.0512988
JAM2	0.107721	0.0565797	-0.0511413
ETS2	-0.0412879	-0.0924021	-0.0511142
IL6RA	-0.00713333	-0.0580243	-0.050891
CCL7	0.0660727	0.015419	-0.0506537
IL1A	-0.0945075	-0.145041	-0.0505335
IL12B	0.0901094	0.0396061	-0.0505034
EGLN	0.0754588	0.0250595	-0.0503994
HSF1	0.0465492	-0.003516	-0.0500652
IP3KB	0.0112072	-0.0387798	-0.049987
CEAM5,6,8	0.0269096	-0.0228017	-0.0497113
GNAS2	0.329542	0.279877	-0.0496642
IL22	-0.0274635	-0.0766817	-0.0492182
TNR18	0.0484173	-0.000737297	-0.0491546
UFO	0.414026	0.36498	-0.0490465
PRGC1	-0.0466537	-0.0955348	-0.0488812
POSTN	0.0205369	-0.0282322	-0.0487691
IL20	-0.0259317	-0.0745105	-0.0485787
4F2	0.0161446	-0.0324103	-0.048555
LYAM1	-0.0481661	-0.0965797	-0.0484137
THAP3	0.0159728	-0.0324082	-0.048381
NFKB2	-0.0083844	-0.0566867	-0.0483023
pan HLA-class II	-0.0089353	-0.0568379	-0.0479026
EDA	0.555017	0.507143	-0.0478742
IBP5	0.0522691	0.00465604	-0.047613
CSF2	0.0919202	0.0443152	-0.047605
HAVR2	-0.845311	-0.892847	-0.0475362
PROC	0.172763	0.12536	-0.0474026
NOTC1	0.141417	0.0942622	-0.0471549
PRKDC	-0.13727	-0.18414	-0.0468701
RL29	0.00799931	-0.0387396	-0.0467389
MK10	0.0968008	0.050064	-0.0467368
SEC13	0.0111206	-0.0352076	-0.0463282
LYAM2	0.0341829	-0.0121248	-0.0463077
PI42A	0.0886798	0.0425089	-0.046171
S10A2	-0.0601384	-0.10626	-0.0461218
CXCL9	-0.17487	-0.22087	-0.0460006
NOS2	0.0617329	0.0158634	-0.0458695
LEUK	0.0519354	0.00728002	-0.0446554
ESM1	-0.0265083	-0.071081	-0.0445727
CYTL1	-0.0177506	-0.0622983	-0.0445477
VEGFA	0.096123	0.0516936	-0.0444295
PLSL	0.0483545	0.00404205	-0.0443124
NUSAP	0.183484	0.13919	-0.0442931
CO9	-0.0062127	-0.0502786	-0.0440659
JAML	-0.000824254	-0.0448098	-0.0439855
IGF1	-0.0654365	-0.109023	-0.0435864
Lactoferin	0.00839545	-0.0351648	-0.0435602
LY75	0.415819	0.372295	-0.0435239
CD37	0.00471643	-0.0387246	-0.0434411
TBB3	0.00064921	-0.042657	-0.0433062
NBR1	-0.0564532	-0.0997455	-0.0432923
CD19	0.046174	0.00299216	-0.0431818
CCL11	0.0695168	0.0263508	-0.043166
SLAF1	0.157977	0.11496	-0.0430168
STAT3	0.426599	0.383729	-0.0428701
SELPL	-0.0703135	-0.112794	-0.042481
P53	-0.0005257	-0.0429677	-0.042442
DYH17	-0.0758244	-0.117986	-0.0421614
DLX4	0.0350484	-0.00697721	-0.0420256
B3GA1	0.476993	0.43565	-0.0413433
CEAM6	0.0994311	0.0581777	-0.0412534
cyclic AMP	0.0410587	0.000200286	-0.0408584
ENPP2	-0.23104	-0.271831	-0.0407907
PI5L1	0.0424039	0.00187206	-0.0405319
IL5	0.748986	0.709029	-0.039957
FLAG	0.0254527	-0.0143742	-0.0398269
SMAD3	0.124386	0.0848585	-0.0395271
MLH1	0.0617862	0.022452	-0.0393342
EPHB4	0.117943	0.0788769	-0.0390665
TIMP3	-0.0120655	-0.0510724	-0.0390069
K1C17	0.0639097	0.0253259	-0.0385838
HERP1	0.0492829	0.0109034	-0.0383795
CTBL1	-0.33666	-0.374948	-0.0382884
FAF1	0.871198	0.832963	-0.0382344
TNF10	-0.0617463	-0.0995224	-0.0377761
IF4B	0.309997	0.272304	-0.0376926
BRPF3	0.0535045	0.0159259	-0.0375787
EPCR	0.0646241	0.0275963	-0.0370278
MCM5	0.0468985	0.00987694	-0.0370215
SYNJ2	-0.00427635	-0.041256	-0.0369797
EZRI	0.0429645	0.0062071	-0.0367574
IL7R	-0.364446	-0.400737	-0.0362907
LMNA	0.00417272	-0.0320683	-0.0362411
PABP1	0.0939435	0.0577395	-0.036204
CTNB1	0.00318976	-0.0329734	-0.0361631
TR10B	0.048389	0.0125705	-0.0358185
ICAM1	-0.294164	-0.329715	-0.0355513
IL3RA	-0.042524	-0.0779643	-0.0354404
PLD3B	0.0271551	-0.00734968	-0.0345047
REL1	-0.0291938	-0.0632925	-0.0340987
TSN6	0.15367	0.119942	-0.0337281
RAB8A	0.114598	0.0814456	-0.0331523
EPHB3	0.432496	0.399436	-0.0330603
APEX1	-0.0688074	-0.101708	-0.0329006
PGS2	0.0484738	0.0157824	-0.0326914
IFM2/3	0.348323	0.315738	-0.0325843
CD139	-0.00327978	-0.0353189	-0.0320391
ICOS	-0.650425	-0.682258	-0.0318334
DHRS2	0.0892251	0.0575085	-0.0317167
ID3	-0.10878	-0.139711	-0.0309308
TENS3	-0.101354	-0.132215	-0.0308611
PI5PA	-0.052769	-0.0832648	-0.0304958
CD6	-0.0575173	-0.0875933	-0.0300761
SFRP3	0.0121474	-0.0177885	-0.0299359
NUPR1	-0.0240439	-0.0539783	-0.0299344
FGF1	-0.00159425	-0.0313508	-0.0297566
CADM1	-0.0345088	-0.0639899	-0.0294811
SORL	0.100508	0.0714834	-0.0290241
GRAB	-0.11442	-0.143258	-0.0288373
BDNF	-0.080326	-0.108633	-0.0283074
K1C14	0.0126399	-0.0155405	-0.0281804
MMP9	-0.00917538	-0.0370952	-0.0279198
MMP11	-0.116241	-0.144103	-0.0278624
XCL1	0.0259775	-0.00129244	-0.02727
MTMRB	0.0484926	0.0216973	-0.0267953
BASI	0.0798148	0.0531788	-0.026636
SFRP2	0.0834534	0.0570127	-0.0264407
ANXA2	-0.0265199	-0.0529199	-0.0264001
DDB1	-0.0418964	-0.0676048	-0.0257084
CAD11	-0.0896818	-0.115333	-0.0256515
PI51C	-0.121244	-0.146565	-0.0253211
VGFR1	-0.039193	-0.0643251	-0.0251321
CD19	0.0192836	-0.00473137	-0.024015
I17RB	-0.0512013	-0.0750438	-0.0238424
Covid Spikeprotein	-0.17483	-0.198474	-0.023644
CCL13	0.111432	0.0877993	-0.0236331
IL12B	0.0780148	0.0543955	-0.0236193
ITIH4	0.0317011	0.0082891	-0.023412
MUC5B	-0.0922462	-0.115554	-0.023308
IL21	-0.497153	-0.519866	-0.0227127
IRS2	-0.0172847	-0.0398872	-0.0226025
TDGF1	-0.00470123	-0.0269852	-0.022284
PD1L1	0.167095	0.145033	-0.0220614
MELPH	-0.0957277	-0.117281	-0.0215534
LFA3	-0.484486	-0.505881	-0.021395
CATS	-0.0865625	-0.107839	-0.0212765
DPP4	0.0257356	0.00453133	-0.0212043
NP1L4	-0.00266967	-0.0236979	-0.0210282
TNF13	0.0294852	0.00849129	-0.0209939
CP2D6	0.00638603	-0.0145426	-0.0209286
IL34_MOUSE	-0.0796762	-0.100396	-0.0207195
ZN593	-0.454405	-0.474828	-0.0204231
1433S	0.20053	0.180181	-0.0203493
ANGT	0.403779	0.383771	-0.0200079
IL34	-0.204602	-0.224576	-0.019974
LEG9	-0.0510593	-0.071017	-0.0199578
GRP	-0.0718599	-0.0916276	-0.0197677
ARF1	0.168297	0.14879	-0.0195076
KLK1	0.0636217	0.0442236	-0.0193981
TNFA	0.0174482	-0.00175093	-0.0191991
PO5F1	0.037266	0.0180986	-0.0191675
CD28	-0.117559	-0.136227	-0.0186682
SPIT2	0.494239	0.47559	-0.0186494
IGF1R	-0.0848405	-0.10322	-0.0183794
IL6	0.210441	0.192194	-0.0182468
TGM2	-0.126226	-0.144319	-0.0180927
SMAD3	-0.0672245	-0.0849918	-0.0177674
CCL3	0.049025	0.0312918	-0.0177332
CD5	0.00807259	-0.00945201	-0.0175246
MSLN	0.043017	0.0256625	-0.0173545
inactivated C3b	-0.0228973	-0.040166	-0.0172686
FYV1	0.0985497	0.0814535	-0.0170962
MMP1	0.164832	0.148073	-0.0167587
PAPP1	0.117608	0.100898	-0.0167092
IL6RA	-0.00234919	-0.0189007	-0.0165515
KAP3	-0.00514435	-0.0216831	-0.0165388
S10A4	-0.000431009	-0.0168885	-0.0164575
FGF21	0.12046	0.104093	-0.0163668
MPIP3	-0.31302	-0.329368	-0.0163478
CCL19	-0.0504014	-0.0662969	-0.0158955
MTG8	0.105831	0.0901357	-0.015695
AREG	0.00634277	-0.00924129	-0.0155841
MTMR8	-0.0623575	-0.0778293	-0.0154717
CYR61	-0.0797256	-0.0949284	-0.0152028
ITA2B (CD41a)	0.017776	0.00264205	-0.015134
HNRPC	0.0443813	0.0293538	-0.0150275
IL13	0.0255954	0.0108774	-0.014718
AGAP2	0.274725	0.260343	-0.0143815
EGFR	-0.0611016	-0.0750387	-0.0139371
CLD3	0.0861321	0.0723223	-0.0138098
IL11	-0.0158272	-0.0294119	-0.0135847
IL8	0.19919	0.18609	-0.0131
SODC	0.135735	0.122811	-0.0129244
BIRC3	-0.00463718	-0.0175306	-0.0128935
TGM2	-0.00331257	-0.0159686	-0.012656
RPB3	0.224343	0.212201	-0.0121419
NOS3	-0.0440818	-0.0560279	-0.011946
LYAM1	-0.0245833	-0.0364981	-0.0119148
CR1	0.151696	0.139803	-0.0118938
CD34	0.0587614	0.0473172	-0.0114442
RB	0.0927278	0.081412	-0.0113158
TMED2	0.00955863	-0.00156762	-0.0111263
TMOD3	-0.0469422	-0.0575539	-0.0106117
AMPN	-0.0132396	-0.0238167	-0.010577
NGAL	0.0703843	0.0598213	-0.0105629
SNX3	-0.0487627	-0.0590025	-0.0102399
PI42B	0.0778905	0.067667	-0.0102234
NECT1	-0.0188554	-0.0285186	-0.00966316
SCRB2	-0.100048	-0.109499	-0.00945111
EGF	0.135058	0.125644	-0.00941405
IL1R1	0.184998	0.175649	-0.0093488
TSLP	-0.0904519	-0.0996829	-0.00923093
CFAD_MOUSE	-0.288141	-0.297285	-0.00914423
SCF	-0.0288329	-0.0378762	-0.00904326
PSN1	-0.0397067	-0.0483773	-0.00867063
ITB4	-0.0429741	-0.0510883	-0.00811421
MPRI	0.0263197	0.0186591	-0.0076606
ERBB2	-0.140417	-0.147631	-0.00721408
CR2	-0.136421	-0.143628	-0.00720686
ZFAN5	-0.126962	-0.134075	-0.0071131
CCL14	-0.182927	-0.18984	-0.00691328
P63	0.0400423	0.0333645	-0.00667785
HMGB2	0.0924547	0.0858698	-0.00658494
VCAM1	-0.238457	-0.245013	-0.00655637
FGF4	0.279498	0.272961	-0.00653691
GPI8	-0.510985	-0.517488	-0.00650344
SPRL1	0.0311418	0.0255503	-0.0055915
BCAM	0.0871966	0.0816237	-0.00557295
TIE1	0.041472	0.0362636	-0.00520843
KLK14	0.0465242	0.0416277	-0.00489642
MRPP3	-0.057575	-0.0623829	-0.00480797
IGF1R	0.027371	0.0229162	-0.00445475
CKAP2	0.0598541	0.0556084	-0.00424563
RRAGC	-0.0094334	-0.0136674	-0.004234
IBP2	-0.0754364	-0.0796608	-0.00422443
KLOT	0.0332204	0.0291085	-0.00411188
PERM	-0.129257	-0.13311	-0.00385293
MYOZ3	-0.00863283	-0.012463	-0.00383013
IL1B	-0.00468734	-0.0083885	-0.00370117
REL2	-0.068509	-0.0721726	-0.00366361
MEP1B	0.014631	0.0111287	-0.00350224
MCP	-0.00203073	-0.00544259	-0.00341186
HXA13	-0.0669902	-0.0702649	-0.00327471
CEAM6	0.0384104	0.0351746	-0.0032358
F13B	-0.0336677	-0.0367716	-0.00310393
TGFA	0.0721339	0.0691124	-0.00302145
CDN1C	0.0397208	0.0368313	-0.00288951
ILRL1	-0.146946	-0.149313	-0.00236669
MALL	0.0838643	0.0816839	-0.00218039
TGM1	0.0199849	0.0184646	-0.0015203
TNPO3	-0.162468	-0.163918	-0.00144981
CSF2	0.0230634	0.0217864	-0.001277
ICAM5	0.247366	0.246351	-0.00101494
TCTP	-0.00122662	-0.00218953	-0.000962904
LYAM3	0.122139	0.121323	-0.00081655
ARL1	0.177608	0.176899	-0.00070894
FOLR1	-0.112797	-0.112955	-0.00015832
ADAM8	0.0792918	0.0792557	-3.60546e-05
SHIP1	0.242486	0.242541	5.50458e-05
AFAM	0.446062	0.446425	0.00036285
FOS	0.0949165	0.0952836	0.000367034
BMP2	-0.0730651	-0.0726648	0.000400345
MK01	-0.0424743	-0.0419268	0.000547469
ZN345	0.0896937	0.0904272	0.000733556
LUM	-0.0127888	-0.0115495	0.00123934
VEGFA	-0.167158	-0.165829	0.001329
IL15	0.202912	0.204328	0.00141526
ENOG	0.133427	0.13522	0.0017934
ST14	0.154592	0.156677	0.00208567
SH21B	-0.0425108	-0.0402318	0.00227902
GRIP2	-0.210101	-0.207754	0.00234722
ARHG2	-0.0838833	-0.0812596	0.00262372
CORIN	0.159004	0.161968	0.00296381
KLF4	0.00801519	0.0116583	0.00364313
ACVL1	0.0522853	0.0561422	0.00385684
MUC2	-0.0304459	-0.0261747	0.00427122
GRB10	-0.103214	-0.0989185	0.00429581
ACTN1	0.100656	0.105087	0.0044311
NBN	0.0500754	0.054595	0.00451959
VGFR3	0.0444188	0.0489773	0.00455855
EDN1	0.109407	0.114329	0.00492135
RBP2	0.176608	0.181616	0.00500804
DDIT3	0.038153	0.0432496	0.00509658
TRFE	0.145938	0.151333	0.00539486
NFAC4	0.269311	0.274707	0.005396
SPIT1	0.0336518	0.0390764	0.00542453
BLNK	-0.298871	-0.292901	0.00597013
MTMR7	-0.577123	-0.570718	0.00640477
IL7	0.135814	0.142294	0.0064794
ITAE	-0.0551337	-0.0485241	0.00660958
ERBB2	-0.00485752	0.00193346	0.00679098
ITA2B	0.245276	0.252069	0.00679276
CXB2	0.0303421	0.037244	0.00690196
BAD	0.246691	0.253873	0.00718225
S29A1	0.0116876	0.0189392	0.00725163
BL1S5	-0.0738649	-0.0663748	0.00749014
GASR (splice var.)	-0.25815	-0.250245	0.00790524
CLD10	-0.0234604	-0.0154622	0.00799825
MTF2	-0.112107	-0.1041	0.00800733
CD7	-0.0756701	-0.0671646	0.00850549
ECHM	-0.0158663	-0.00691085	0.0089554
VGFR3	0.0584133	0.067514	0.00910066
IGF1	-0.0517445	-0.0425478	0.00919672
SARS-COV-2 Nucleocapsid	0.376228	0.385614	0.00938637
TGFB1	0.0602112	0.0697597	0.00954844
HNRPM	0.0516125	0.0615094	0.00989688
ANGL4	0.0140851	0.0240086	0.00992341
IL12p70	-0.174893	-0.16482	0.0100724
RS3	0.113449	0.123647	0.0101979
SYNJ1	-0.0141767	-0.00369046	0.0104863
ID2	-0.0283089	-0.0177668	0.0105421
CCL24	0.013126	0.0238129	0.0106869
ITB2	-0.0358764	-0.0237681	0.0121083
TNR14	-0.0610755	-0.0486009	0.0124746
CD302	0.0373134	0.0501668	0.0128534
IL10	0.0509407	0.0639863	0.0130456
IL17F	0.181515	0.195091	0.0135764
MSLN	0.0652332	0.0788108	0.0135777
BMP7	-0.0293726	-0.0157553	0.0136173
CCL18	-0.165521	-0.151865	0.0136561
CSF3	-0.0836333	-0.0692468	0.0143866
CD3deg	0.0200317	0.0344671	0.0144354
CDw17	-0.0224588	-0.00793304	0.0145258
IgE	0.0059102	0.0204625	0.0145523
CD28	-0.051964	-0.0370604	0.0149035
LYAM3	0.539896	0.555937	0.0160406
APBA1	-0.00747663	0.00859592	0.0160726
KLK3	0.120503	0.136823	0.0163202
2A5D	-0.12627	-0.109838	0.0164319
OSTP	0.0103985	0.0275906	0.0171922
EPCAM	-0.00207674	0.0151215	0.0171982
GRB2	-0.248265	-0.23089	0.0173746
CD69	0.0690723	0.0874108	0.0183385
RL10	0.0554871	0.0741469	0.0186598
SHD	-0.0144498	0.00623792	0.0206877
STK19	-0.0500319	-0.0284165	0.0216154
DLK1	0.291015	0.312766	0.0217516
PGS2	-0.0193463	0.00299947	0.0223457
MYD88	0.0312269	0.0536844	0.0224576
CCN3	-0.118021	-0.0954926	0.0225282
PTPRC	-0.0609911	-0.0379878	0.0230032
CATA	0.119448	0.142585	0.0231363
TLR2	0.0670252	0.0906072	0.023582
CATH	-0.161075	-0.137432	0.0236428
MYBB	0.0571129	0.0809394	0.0238265
I18BP	0.0164472	0.0403456	0.0238984
S10A4	-0.104988	-0.080537	0.0244507
S10A8	-0.104652	-0.0794257	0.0252267
CP4B1	-0.1109	-0.0852707	0.0256298
IL10	-0.128918	-0.102658	0.0262597
TPA	0.18135	0.207822	0.0264722
CDK4	-0.0852579	-0.0585802	0.0266777
PK3CG	-0.090487	-0.063742	0.026745
ADA17	-0.706914	-0.680066	0.0268475
TSP1	0.0101134	0.0371257	0.0270123
RUNX1	-0.0833669	-0.0560821	0.0272848
CADH5	0.0712337	0.0987964	0.0275628
CD15	0.229554	0.257773	0.0282193
CATL1	-0.369812	-0.34155	0.0282627
MTMR5	-0.158758	-0.13043	0.0283278
CD9	0.00327736	0.0328501	0.0295727
GELS	-0.263379	-0.233382	0.0299974
MPIP2	-0.22254	-0.192491	0.0300484
MERTK	0.104517	0.134761	0.0302445
RAB6A	0.0950684	0.125651	0.0305827
CD7	0.00363635	0.0344403	0.030804
IL3RB	-0.509819	-0.478322	0.0314974
CATD	-0.0657128	-0.0335972	0.0321156
TNF18	-0.0443114	-0.0118721	0.0324394
TNF12	-0.0210995	0.0122266	0.0333262
TNFL8	-0.0835948	-0.0502018	0.033393
CEAM8	-0.0760301	-0.0425978	0.0334323
S19A1	0.0777909	0.111269	0.0334785
CO8A	-0.0107486	0.0232644	0.034013
PRDM1	0.0604678	0.0945216	0.0340539
FA8	-0.028059	0.00658832	0.0346473
OVGP1	0.0575102	0.0923453	0.0348351
CCL5	-0.026107	0.00893396	0.035041
SP1	0.0801347	0.116055	0.0359203
IL1B	-0.0730382	-0.0370311	0.0360072
MYC	-0.0181876	0.0178613	0.0360489
IL16	-0.0223094	0.0143407	0.0366501
PIGC	0.0410259	0.0786911	0.0376652
IL1R2	0.117254	0.155027	0.0377734
CCL22	-0.0168489	0.0209353	0.0377842
IL2	0.614221	0.654324	0.0401026
PI2R	0.0362178	0.0764143	0.0401965
FANCC	0.12458	0.16499	0.04041
RL18	0.0414464	0.0819118	0.0404654
ITB1	-0.129493	-0.0886955	0.0407979
ARHGC	-0.0700023	-0.028622	0.0413803
IL6RA	0.0110166	0.0525744	0.0415578
CUL2	0.293825	0.335532	0.0417067
PAK1	-0.179095	-0.137032	0.0420636
MTMR4	-0.0317991	0.0110758	0.042875
RHG06	-0.0868681	-0.0438971	0.042971
GPX1	0.085051	0.128281	0.0432304
ANGT	0.0495303	0.094101	0.0445707
MTOR	-0.102967	-0.0577767	0.0451903
RBTN2	0.231564	0.276791	0.0452262
TIMP1	0.134619	0.181309	0.04669
SMAD2	0.17068	0.217541	0.0468604
AMY2B	0.011305	0.0583079	0.0470029
EF1G	-0.0605115	-0.0129904	0.0475211
EDN1	-0.0690576	-0.0212205	0.0478371
OCLN	0.228661	0.276519	0.047858
I13R2	0.0613157	0.109213	0.047897
PO2F2	0.335304	0.383422	0.0481183
CD33	-0.0942288	-0.0458619	0.0483669
ITAM	-0.112322	-0.0638467	0.0484755
MUC17	0.0958504	0.144413	0.0485625
NRCAM	-0.0839636	-0.034769	0.0491945
HSP72	0.0962682	0.145751	0.0494833
E2F1	0.0554232	0.105647	0.0502233
SDC1	0.607897	0.658385	0.0504877
CDC20	0.0592553	0.11026	0.0510042
PTPRS	0.055401	0.106662	0.0512611
S10A8/9	-0.171986	-0.120572	0.0514135
CD15	-0.124106	-0.0724491	0.0516567
CCL3	0.160771	0.212632	0.0518615
DKK3	0.243592	0.295467	0.0518743
DPB1	0.0258088	0.077776	0.0519672
RL30	-0.159231	-0.106948	0.0522825
B2MG	-0.351521	-0.29912	0.0524012
CLD7	-0.057649	-0.00451199	0.053137
CD81	0.0721995	0.12542	0.0532205
CXL10	0.0432776	0.096664	0.0533864
IL1R2	0.0274762	0.0812721	0.0537959
TPMT	0.0299464	0.084742	0.0547956
LDLR	-0.217257	-0.162379	0.0548775
BTC	-0.0466853	0.00896118	0.0556465
IL8	-0.0324094	0.0232411	0.0556506
IL18	0.0382004	0.0940059	0.0558055
FIBA	0.073256	0.12979	0.0565342
DNMT1	-0.00965845	0.0470263	0.0566847
NTF3	0.119933	0.177608	0.0576752
SPI1	1.15022	1.20865	0.0584262
PAX2	0.259585	0.318035	0.05845
IL33RA	-0.104517	-0.0455511	0.0589654
SARS-COV-2 Spike S1 subunit	-0.09375	-0.0343019	0.0594481
PKHA3	-0.0507752	0.00870853	0.0594838
UB2E2	-0.066306	-0.0061822	0.0601238
IL10	0.0381033	0.0990397	0.0609364
IGLC1	0.0571332	0.118115	0.0609817
THBG	-0.25039	-0.18832	0.0620695
PABP1	0.0305085	0.0925914	0.0620829
BDNF	0.29696	0.360241	0.0632815
IL15	0.235964	0.300106	0.0641419
PDGFD	-0.0950358	-0.0296048	0.0654311
IL37	0.00349523	0.0693312	0.065836
FCG3A	-0.127757	-0.0613887	0.0663683
TGM2	0.00306436	0.0696863	0.066622
ITAL	-0.206879	-0.139137	0.0677415
PHB	0.0780685	0.146297	0.0682289
CP24A	-0.00418127	0.0645211	0.0687024
RN141	-0.0397751	0.0297345	0.0695095
Ubiquitin+1	-0.0415151	0.0282149	0.06973
MMP1	0.0201587	0.0899842	0.0698255
SHBG	0.0976067	0.1682	0.0705931
TN13B	-0.265675	-0.194991	0.0706843
INPP	-0.372411	-0.301446	0.0709652
HNRPF	0.298523	0.369703	0.0711803
NDKB	-0.212957	-0.141439	0.0715183
P2RY1	0.175435	0.246965	0.0715307
TGM2	-0.00671216	0.0658093	0.0725215
IF2B2	-0.141109	-0.0683354	0.0727733
TFR1	-0.0692542	0.0038243	0.0730785
IL18	-0.432119	-0.358811	0.0733086
FGF19	-0.226179	-0.152693	0.0734852
IFI6	0.0107664	0.0844233	0.0736568
TIMP3	0.125885	0.199604	0.0737187
VGFR2	-0.162306	-0.0885109	0.0737948
CD33	0.520199	0.594125	0.0739265
CO2A1	-0.296849	-0.222766	0.0740837
CAMP	0.10917	0.183356	0.0741862
KPYM	0.0084382	0.0830666	0.0746284
ITA5	-0.17579	-0.100959	0.0748313
RL8	-0.0276162	0.0474849	0.0751011
VEGFC	0.26199	0.337168	0.0751773
AFAD	0.0150589	0.0902783	0.0752195
TFR1	-0.178346	-0.102967	0.0753788
FLNA	-0.0363922	0.0390785	0.0754707
CSF3R	0.000343936	0.0760443	0.0757004
STK4	-0.470594	-0.394719	0.0758755
CD2	0.947825	1.024	0.0761753
MUC16	-0.0266263	0.0505648	0.0771911
SMCA4	-0.053678	0.0235532	0.0772312
BARD1	-0.0591056	0.0181667	0.0772723
LYAM1	-0.105966	-0.0286087	0.0773577
TAF12	0.122331	0.200017	0.0776853
TGM3L	-0.222273	-0.143865	0.0784085
TEP1	-0.102146	-0.0228074	0.0793385
CEAM5	-0.18398	-0.104567	0.0794131
HMGB1	-0.522043	-0.441824	0.0802196
RS2	0.0771944	0.157672	0.0804778
ERBB2	0.0815566	0.162165	0.0806082
MET	-0.12676	-0.0460085	0.0807519
BIRC7, Isoform 1	-0.0322367	0.0486832	0.0809199
CD83	0.219997	0.30106	0.0810635
UBE2N	0.223986	0.305092	0.0811058
CD86	0.045073	0.126704	0.0816313
FRIH	0.139255	0.221315	0.0820596
HIF1A	-0.115428	-0.0316976	0.0837307
ILRL1	0.119784	0.203687	0.0839032
AOXA	-0.0288579	0.0555089	0.0843669
SAMP	-0.0248505	0.0602545	0.0851049
TR10B	-0.0452527	0.039959	0.0852117
CD235a	0.270681	0.355986	0.0853059
CCR7	3.28445	3.37099	0.0865389
FCG3A	0.121343	0.208594	0.0872509
CXCL7	-0.0786118	0.00925752	0.0878693
GLPA	0.490383	0.578551	0.0881684
TREM2	-0.0300927	0.0585565	0.0886492
I17RA	-0.878093	-0.78868	0.0894129
DCOR	0.00531071	0.0953476	0.0900368
CD59	-0.0417591	0.0490197	0.0907788
SAR1A	0.0439196	0.134879	0.0909592
TP4A2	0.0652491	0.15622	0.0909708
ITB3	-0.137893	-0.0468974	0.0909952
APOC1	0.0472052	0.139156	0.091951
CISY	-0.137955	-0.0458663	0.0920884
OX2G	-0.389478	-0.297069	0.0924084
BRAF	0.0177233	0.110744	0.0930211
ITAE	0.489817	0.582927	0.0931103
TNF10	0.169931	0.263435	0.093504
PTPRC (CD45)	0.0491672	0.142845	0.0936774
PDGFA	-0.097915	-0.00410375	0.0938112
CCL4	0.149951	0.244772	0.0948209
UB2R1	0.113205	0.208192	0.0949871
PRTN3	-0.0235114	0.0717221	0.0952336
IL16	-0.186517	-0.0912721	0.0952446
NEUR1	-0.0943562	0.00135468	0.0957108
CHRD1	0.215469	0.312386	0.0969173
RPAB1	-0.0818731	0.015242	0.0971151
PO5F1	0.0722307	0.170299	0.0980687
NDKA	-0.0306333	0.0677808	0.0984141
TNF11	-2.39307	-2.29278	0.100289
TYDP2	-0.0328911	0.0676881	0.100579
TMM54	-0.0642045	0.0364867	0.100691
HSP7C	-0.267879	-0.167151	0.100729
CRLF2	0.265496	0.366322	0.100827
RL6	0.243305	0.3442	0.100895
HLAG	-0.0320401	0.0691498	0.10119
TNF14	-0.0839943	0.0177868	0.101781
CXL13	0.0353988	0.137549	0.10215
CXL11	0.0211402	0.123521	0.10238
APOA1	-0.152602	-0.0494135	0.103189
IL34	-0.339338	-0.235939	0.103399
SG2A1	-0.0772767	0.0263202	0.103597
CAC1G	-0.206672	-0.102579	0.104092
CD44	-0.100997	0.00378315	0.104781
MK12	-0.142503	-0.0376943	0.104809
SPRC	-0.0149418	0.08994	0.104882
ONCO	-0.145647	-0.0397822	0.105865
IBP4	0.265032	0.372357	0.107324
I5P1	-0.0927859	0.0146498	0.107436
CD80	0.0234812	0.132136	0.108655
RUNX1 (splice var.)	-0.0559761	0.0530741	0.10905
CCL23, CK beta 8-1	0.0112457	0.120449	0.109203
ACTB	-0.724587	-0.615309	0.109278
SMUF1	-0.431406	-0.322004	0.109402
PTPRC (CD45)	-0.076858	0.0337009	0.110559
TYPH	-0.512662	-0.402097	0.110566
CD4	0.0942118	0.205296	0.111085
L1CAM	0.151797	0.263216	0.111419
CASP9	-0.281516	-0.170048	0.111467
CCL28	-0.0222912	0.0893464	0.111638
MYPT2	-0.0180113	0.0937827	0.111794
UB2D2	-0.0949424	0.0175226	0.112465
MK14	-0.128326	-0.0149127	0.113413
SIGL5	0.014864	0.128484	0.11362
C1QT3	-0.0896952	0.0250623	0.114757
FST	0.371578	0.486339	0.114761
NTF4	0.210664	0.325447	0.114783
CADH2	0.315276	0.430129	0.114853
SIR3	-0.0908677	0.0250247	0.115892
NEP	0.0964876	0.212606	0.116118
IFI27	-0.0181057	0.0982368	0.116343
CEAM1	-0.420509	-0.304087	0.116422
FSTL1	-0.0627149	0.0542151	0.11693
KIF23	-0.12625	-0.00911314	0.117137
KAIN	-0.30103	-0.182418	0.118612
CUED2	-0.0247068	0.0944882	0.119195
F13A	-0.0800455	0.0391857	0.119231
CCL26	-0.143444	-0.024205	0.119239
CXCL9	0.134403	0.25415	0.119747
PTEN	0.118267	0.238151	0.119884
PAX5	0.131997	0.252062	0.120064
IFNG	-0.126518	-0.00634942	0.120168
LGMN	-0.0246865	0.0961602	0.120847
anti Fol.Dendr.Cells	-0.00133313	0.120007	0.12134
DCNL1	-0.0316859	0.0896662	0.121352
ZFAN6	-0.0483263	0.0743096	0.122636
UBE2A	-0.0495007	0.073722	0.123223
VCAM1	-0.0967987	0.0270085	0.123807
LEG4	-0.0238409	0.100101	0.123942
TGFB3	-0.00107957	0.123138	0.124218
MDHC	0.0402283	0.164833	0.124604
SMAD7	-0.310411	-0.185777	0.124634
SDC4	0.0126198	0.13784	0.12522
GATA4	-0.157617	-0.0315167	0.1261
TNR5	-0.0976379	0.0286574	0.126295
SRS11	0.0996118	0.226347	0.126735
FABD	-0.462281	-0.335436	0.126845
CCL2	-0.513656	-0.386796	0.12686
AZI2	-0.285062	-0.156981	0.12808
CP3A7	-0.102641	0.0260774	0.128718
I5P2	0.6774	0.806168	0.128768
FA10	-0.0922849	0.0366154	0.1289
PAI1	-0.0335482	0.0957226	0.129271
ALBU	0.0897165	0.21928	0.129563
C1QA	-0.199073	-0.0685351	0.130538
SORL	-0.124327	0.00637636	0.130703
CD38	0.0633972	0.194447	0.13105
PYR1	0.15743	0.288665	0.131235
SEPR	0.0185211	0.150624	0.132103
BGLR	-0.203379	-0.0704126	0.132966
CEAM8	-0.101523	0.0318639	0.133387
SYUG	0.0104569	0.14388	0.133423
UB2L6	-0.0398512	0.0943692	0.13422
IL2	0.509751	0.643973	0.134221
SAA1	-0.0387353	0.0956648	0.1344
LRRF2 (splice var.)	-0.210727	-0.0761199	0.134607
I22R2	0.136655	0.271453	0.134798
ANGP2	-0.0870823	0.0496932	0.136775
GROA	-0.263229	-0.126339	0.136889
VEGFC	0.261103	0.398312	0.137209
TGFB1	-0.0991169	0.0385894	0.137706
TGM2	-0.0332055	0.104699	0.137905
PECA1	-0.0586847	0.0799656	0.13865
IL1A	-0.109581	0.0291815	0.138762
TGFA	-0.0883026	0.0541084	0.142411
S10A7	0.0667002	0.209334	0.142634
WIPF1	0.0759701	0.21945	0.14348
EP300	-0.108716	0.0352165	0.143933
IL23R	0.0610658	0.205215	0.144149
MMP14	-0.00761322	0.13737	0.144984
B2MG	0.214805	0.360101	0.145296
LIF	-0.0399777	0.106691	0.146668
TNR8	-0.812594	-0.665643	0.14695
CATL1	-0.062779	0.084449	0.147228
IL1RA	-0.141466	0.00659494	0.148061
CDN1A	0.117801	0.266143	0.148342
BECN1	-0.080939	0.0674695	0.148409
CD81	-0.0464411	0.103506	0.149948
FGF7	-0.227478	-0.0774284	0.150049
VGFR1	-0.14456	0.00559281	0.150153
MDM2	0.217321	0.368214	0.150893
PAPOA	-0.449754	-0.29866	0.151094
IL2RB	0.128769	0.280605	0.151836
IL13_MOUSE	-0.333798	-0.181625	0.152173
CHLE	0.16853	0.320778	0.152248
GNPI1	-0.177793	-0.0254619	0.152331
VP13A	-0.217068	-0.0645563	0.152512
BRD4	-0.113975	0.0385791	0.152554
OSB10	-0.0983457	0.0551027	0.153448
20S Immunoproteasome	-0.0367734	0.116744	0.153517
TGM1	-0.0746745	0.079347	0.154022
SSR4	0.0551132	0.209342	0.154229
MYCP1	-0.0781039	0.0766204	0.154724
VGFR2	-0.100592	0.0548705	0.155462
CR2	-0.023368	0.133529	0.156897
CCD50	-0.280796	-0.123702	0.157094
FLT3L	-0.157249	-6.64193e-05	0.157182
ARF3	0.0473236	0.204927	0.157604
VGFR1	-0.220106	-0.0618312	0.158275
P2RX1	-0.0514167	0.107109	0.158526
SFRP1	-0.181818	-0.0232302	0.158588
TNF10	0.344867	0.503929	0.159062
IL12A	-0.0231678	0.136336	0.159504
FINC	-0.446195	-0.286496	0.159699
RLA0	0.0248975	0.185117	0.16022
P73 (splice var.)	-0.0784751	0.0829309	0.161406
RARR2	0.532848	0.694452	0.161604
VEGFC	-0.103685	0.0600412	0.163726
TNR5	0.0243634	0.188264	0.163901
TGFB1,2,3	-0.163385	0.000904183	0.16429
HLA-I	-0.294254	-0.12986	0.164395
CXL13	-0.241803	-0.0767214	0.165081
EIF3I	-0.034691	0.130589	0.16528
VTDB	-0.181294	-0.0154951	0.165798
SDHB	-0.0554355	0.110831	0.166267
TREM1	0.0304284	0.198166	0.167737
XPO1	0.0971792	0.265217	0.168037
HLA-ABC	-0.0485482	0.122071	0.17062
PK3CA	-0.0572319	0.113614	0.170845
SHD	-0.166179	0.00477807	0.170957
GFAP	-0.259116	-0.0864049	0.172712
IL3RB	0.00707761	0.180798	0.173721
MBL2	-0.101523	0.073146	0.174669
VEGFB	-0.066024	0.111282	0.177306
TR11B	-0.11907	0.0583197	0.17739
INP5K	0.0545281	0.232159	0.177631
GBRB1	0.0381416	0.215909	0.177768
EGLN	-0.0276837	0.153269	0.180953
YBOX1	-0.166536	0.0145236	0.181059
G6PT1	0.250688	0.432176	0.181489
BID	-0.129676	0.0537064	0.183382
CP1B1	-0.0607656	0.123469	0.184234
P3C2G	-0.0126066	0.171671	0.184278
LEG7	-0.476934	-0.292251	0.184682
LTOR1	-0.86435	-0.67913	0.185221
CD45RB	-0.292169	-0.105799	0.18637
GAS1	0.207256	0.395505	0.188249
ACTN1	-0.452162	-0.263672	0.188489
VWF	-0.171522	0.0180965	0.189619
TF	-0.069442	0.120787	0.190229
I36RA	-0.086206	0.104335	0.190541
CCL1	0.083783	0.275279	0.191496
PRDX4	-0.0472767	0.14546	0.192737
CTLA4	-0.122483	0.0709951	0.193478
CD17	-0.101674	0.091877	0.193551
IGHA1	-0.0637315	0.130765	0.194496
RB11A	0.0551568	0.252998	0.197841
DLX4	-0.151364	0.0474164	0.19878
RAB9A	-0.127087	0.0718077	0.198895
METRL	-0.444251	-0.245069	0.199182
LIF	-0.165104	0.0360276	0.201131
HMMR (splice var.)	-0.111165	0.0904559	0.201621
ATM	0.27797	0.480164	0.202194
IFNA1	-0.16241	0.0406879	0.203098
NRP1	-0.0220182	0.1813	0.203318
CFAB	0.0149881	0.21856	0.203572
AKA12	0.00724858	0.213839	0.206591
NEP	-0.121481	0.085243	0.206724
RAB10	0.166282	0.373543	0.207261
IL22	-1.05816	-0.84993	0.208228
LEP	-0.0562672	0.15314	0.209407
BAX	-0.00846836	0.20228	0.210748
CEAM6	-0.139417	0.0717992	0.211216
TIE2	0.0683495	0.280661	0.212312
RAB5A	-0.0987897	0.113568	0.212358
S10A9	-0.0437481	0.169097	0.212845
SMRC1	-0.101329	0.112992	0.214321
COBA1	-0.0379353	0.17686	0.214795
VEGFA	-0.0682804	0.146622	0.214903
BRAF	-0.0328613	0.1827	0.215561
DAF	-0.0738765	0.142244	0.216121
PKHA8	-0.0715656	0.146737	0.218302
CCL5	-0.223305	-0.0046995	0.218606
SFTPD	0.0510779	0.271761	0.220683
UBE2W	-0.125701	0.096074	0.221775
BCL6	-0.147409	0.0746667	0.222075
MIS	-0.300893	-0.0783323	0.222561
MUC17	-0.0314269	0.191821	0.223248
CCL26	-0.172058	0.0528126	0.224871
MAD4	-0.186928	0.0381945	0.225122
ANGP1	-0.172069	0.0575274	0.229596
GPX4	0.191329	0.421	0.229671
FOLR1	0.0201852	0.250983	0.230798
GASP2	-0.180509	0.0506287	0.231138
KLKB1	-0.103061	0.128424	0.231485
FCG2B	-0.0851458	0.148431	0.233577
GAS6	-0.0564202	0.177568	0.233988
FABPL	-0.162504	0.0728903	0.235394
CATD	-0.128849	0.107116	0.235965
TBB5	-0.305297	-0.0676031	0.237693
ATP5H	-0.00231932	0.235889	0.238208
TGM3L	-0.227807	0.0107432	0.23855
MUC1	-0.616782	-0.377976	0.238806
SIR2	-0.0246576	0.218868	0.243526
CD45RO	-0.0763762	0.167278	0.243654
CFAB_Bb [260-764]	0.00865085	0.252377	0.243727
GLPB	-0.0869991	0.157398	0.244397
LIF	-0.289	-0.0437998	0.2452
CYTA	0.0506107	0.296435	0.245824
F13A	-0.145139	0.100801	0.24594
FGF2	0.139768	0.39353	0.253762
EZH2	-0.479267	-0.222899	0.256368
KS6A2	-0.286197	-0.028859	0.257338
MMP2	-0.210277	0.0502097	0.260487
SARS-COV-2 Spike RBD	-0.225926	0.0360409	0.261967
Fc fusion with TNR6	-0.0660107	0.198592	0.264603
TNR1A	-0.115331	0.150432	0.265763
AGRP	-0.160139	0.107262	0.267401
FAK1	-0.162189	0.106033	0.268223
CERU	-0.170682	0.098325	0.269007
CD63	-0.00686856	0.262628	0.269497
UB2J1	0.0583417	0.329011	0.27067
CO9A1	-0.0625136	0.209235	0.271749
BIRC7, Isoform 1	-0.648109	-0.374128	0.273981
NEK6	-0.165364	0.109628	0.274991
ARTN	-0.251708	0.025829	0.277537
TSN8	-0.204122	0.0758337	0.279956
HYAS1 (splice var.)	-0.0743799	0.210898	0.285278
TIMP2	-0.013362	0.274622	0.287984
GNLY	-0.106172	0.183122	0.289293
MSRE	-0.351958	-0.0624105	0.289548
PRTN3	-0.328548	-0.0358516	0.292696
CFAH	-0.0711067	0.222149	0.293256
FETUB	-0.548999	-0.25493	0.294069
ECHM	-0.352764	-0.0571005	0.295663
INSL4	-0.446403	-0.149337	0.297066
TNR6	-0.157041	0.140305	0.297346
AMFR	-0.103404	0.19409	0.297494
RSPO1	-0.502704	-0.204802	0.297902
CSF1	0.0875532	0.38701	0.299457
DPOLL	-0.310118	-0.00899257	0.301126
PCSK9	-0.527948	-0.225628	0.30232
GLUC	-0.134998	0.168192	0.303191
MTMR6	-0.0825914	0.220877	0.303468
ZN658	-0.110434	0.193402	0.303835
VTNC	-0.166514	0.138183	0.304696
VTCN1	-0.193	0.11249	0.30549
RL6	-0.150914	0.155111	0.306025
CP27B	-0.12333	0.183882	0.307212
PTN1	-0.0964804	0.21318	0.30966
PARP2	0.16464	0.475064	0.310424
DDR1	-0.0629207	0.249961	0.312881
NCAM1	-0.180815	0.133073	0.313888
SAC1	-0.146792	0.168294	0.315087
CCR7	-0.144951	0.170142	0.315093
A1AG1	-0.330298	-0.0136355	0.316663
CCL5	-0.173935	0.144707	0.318642
BASI	-0.0436623	0.276228	0.31989
IL17B	-0.155284	0.164651	0.319934
MTMR2	-0.215187	0.106672	0.32186
HLA-DR	-0.15534	0.168157	0.323497
ITAM	-0.108159	0.215917	0.324076
TFR1	-0.155362	0.169877	0.325238
BRCA1	-0.286266	0.0404673	0.326733
CD52	-0.205748	0.123495	0.329243
TOP2A	-0.217094	0.112573	0.329667
P4K2A	-0.269666	0.0623356	0.332001
ICOS	-0.180385	0.152221	0.332606
CD59	-0.180111	0.153307	0.333418
CALB1	-0.762662	-0.427824	0.334838
CTNA1	-0.245418	0.0895642	0.334982
IBP7	-0.103762	0.23179	0.335552
ERBB3	-0.526057	-0.190181	0.335876
CXL14	-0.382646	-0.0440722	0.338573
TFF3	-0.156637	0.186481	0.343118
AKT3	-0.28044	0.062745	0.343185
IL2RB	-0.157783	0.186627	0.34441
REQU	-0.122365	0.222484	0.344849
PERT	-0.561374	-0.21225	0.349124
INGR1	-0.160694	0.194903	0.355598
ACTN1	-0.142102	0.213827	0.355929
IL1A	-0.269413	0.0887299	0.358143
CASP3_cleaved	-0.136221	0.223934	0.360156
CEAM3,5	-0.0793594	0.280851	0.36021
COMP	-0.191334	0.170739	0.362072
CASR	-0.110916	0.251319	0.362235
P4K2B	-0.180351	0.184705	0.365057
ROBO3	-0.00340557	0.363066	0.366471
WDR1	-0.159258	0.207789	0.367047
CXL16	0.0764085	0.447063	0.370654
DAF	-0.144573	0.227723	0.372296
TN13B	-0.177748	0.195797	0.373545
IL17	-0.271985	0.106093	0.378078
K1C17	-0.180869	0.198167	0.379036
CADH1	-0.14631	0.233429	0.37974
ANM5	-3.00198	-2.62135	0.380633
CGB3	-0.00807663	0.373506	0.381583
NOS2	-0.0773289	0.30574	0.383069
CCL20	-0.498299	-0.114414	0.383885
TF	-0.136588	0.247767	0.384355
DEND3	-0.127371	0.25813	0.385501
C3a anaphylatoxin	-0.206661	0.18035	0.387011
DKK1	-0.291096	0.0968216	0.387918
RAB3A	-0.166713	0.221262	0.387975
IDS	-0.311762	0.0767163	0.388478
KLK3	-0.184659	0.204431	0.38909
IFNG	-0.197758	0.192554	0.390312
CREB1	-0.0518567	0.338803	0.39066
ARL3	-0.140539	0.251039	0.391578
CD22	-0.162974	0.228897	0.391871
ONCM	-0.988956	-0.596734	0.392222
CYTB	-0.201835	0.191347	0.393182
ASNS	-0.214353	0.179288	0.39364
JAK3	-0.0559606	0.337776	0.393737
AQP6	-0.195796	0.198663	0.394459
CADH1	0.0113692	0.407395	0.396026
BPI	-0.0697352	0.330862	0.400598
O14997	-0.214859	0.188078	0.402937
CCL17	0.0150943	0.418229	0.403135
CCL22	-0.288757	0.119714	0.408471
NECT4	-0.0587741	0.355557	0.414331
IC1	-0.284038	0.133651	0.417689
THRB	-0.431848	-0.0139824	0.417866
TNF6B	-0.0883465	0.329998	0.418345
PERF	-1.52278	-1.10162	0.421164
IL12p70	-0.419991	0.00147767	0.421469
UB2D2	-0.226656	0.196929	0.423586
UEVLD, Isoform 1	-0.542242	-0.117957	0.424285
HMGB2	-0.215603	0.210538	0.426141
UCHL5	-0.396177	0.030433	0.42661
TFF1	-0.202333	0.225183	0.427517
ANDR	-0.277931	0.150331	0.428262
GASP1	-0.233777	0.195186	0.428963
FABP4	-0.375054	0.056461	0.431515
LAG3	-0.356824	0.0766443	0.433468
IFM2	-0.502904	-0.0686048	0.434299
FCER2	-0.230721	0.207716	0.438437
COIA1 (endostatin)	-0.297039	0.141398	0.438437
MOT3	-0.174799	0.265414	0.440212
IF2B1	-0.163419	0.277443	0.440862
ATS5	-0.185705	0.257909	0.443614
GSTM4	-0.0721735	0.37211	0.444283
TNAP3	-0.358913	0.0864391	0.445352
BCL3	-0.19262	0.253728	0.446348
BMP6	-0.22377	0.223809	0.447579
MK	-0.256825	0.191648	0.448473
CD47	-0.447252	0.00166385	0.448915
MP2K4	-0.378046	0.0710785	0.449125
SH22A	-0.415872	0.0334508	0.449323
IL17	-0.198466	0.250946	0.449412
LGMN	-0.218576	0.231069	0.449645
IL25	-0.251364	0.198853	0.450217
IFNL3	-0.212427	0.239204	0.451631
RS15	0.432821	0.886109	0.453287
BGH3	-0.424534	0.0311064	0.45564
EPCAM	-0.398007	0.0589534	0.45696
CXCR5	-0.304751	0.152571	0.457322
IF2A	-0.316559	0.14234	0.458898
5NTD	-0.245963	0.214892	0.460854
TIMP1	-0.247885	0.216767	0.464652
LRIG3	-0.3467	0.121946	0.468646
RN141	-0.245851	0.223689	0.46954
S10A8/9	-0.357401	0.112385	0.469786
UBE2T	0.0217204	0.491689	0.469968
IL27A	-0.397248	0.0750323	0.47228
FGF2	-0.408287	0.0700069	0.478294
HMGB2	-0.2297	0.2491	0.4788
UEVLD, Isoform 1	-0.502564	-0.023747	0.478817
CCL4	-0.301029	0.177937	0.478966
SPIT2	-0.0421027	0.438984	0.481087
FAK1	-0.287725	0.194925	0.48265
IBP3	-0.199117	0.284097	0.483214
IFNG	-0.177158	0.309164	0.486322
PD1L2	-0.24203	0.251639	0.493669
P3C2A	-0.518474	-0.023019	0.495455
UBE2W	-0.615435	-0.115021	0.500414
IL17C	-0.17526	0.330372	0.505631
APLF	-0.625787	-0.118686	0.507101
LBP	-0.34083	0.166436	0.507267
PTN14	-0.22017	0.288021	0.508191
ERBB2	-0.644191	-0.135258	0.508933
TGM3L	-0.328191	0.181497	0.509688
FPR1	-0.0201363	0.489587	0.509724
ANGP4	-0.147655	0.363096	0.510751
JAG1	-0.333659	0.182659	0.516318
KLK11	-0.722229	-0.205765	0.516464
PDCD1	-0.23358	0.284526	0.518106
CCL23	-0.371694	0.1475	0.519194
LYVE1	-0.285297	0.234598	0.519895
MTMR9	-0.36494	0.154998	0.519938
CRP	-0.30056	0.220022	0.520582
MEP1A	-0.213513	0.307999	0.521511
BMP4	-0.456538	0.0676223	0.52416
NGF	-0.285348	0.239478	0.524827
SPA9	-0.239387	0.288742	0.528129
NCAM1	-0.260251	0.268065	0.528317
TGM3L	-0.379919	0.149553	0.529472
P85A	-0.311441	0.218568	0.530009
CD97	-0.372036	0.159347	0.531383
VEGF165, VEGF121	-0.341682	0.195489	0.537171
ANT3	-0.281143	0.256904	0.538047
MPRI	-0.348531	0.189737	0.538267
DKK1	-0.323742	0.214999	0.538741
ITCH	-0.249636	0.289367	0.539004
RS2	-0.372	0.169412	0.541411
SYUA	-0.324624	0.218747	0.543372
RBM3	-0.163287	0.381264	0.544551
IL19	-0.296008	0.248732	0.54474
CD72	-0.273426	0.2774	0.550826
TFF2	-0.338246	0.215215	0.553461
IFNL1	-0.368256	0.185843	0.554099
IL2RG	-0.321437	0.235095	0.556531
TNF13	-0.355001	0.201914	0.556915
MMP14	-0.283986	0.273016	0.557002
PK3CD	-0.307663	0.250949	0.558612
ALBU	-0.332329	0.229823	0.562152
ULBP3	-0.19819	0.368743	0.566932
OSTP	-0.145181	0.422937	0.568119
CASPA	-0.363614	0.205927	0.569541
CD72	-0.146606	0.423398	0.570004
CCL17	0.0699285	0.639964	0.570036
NEP	-0.334521	0.237263	0.571784
KI2L2	-0.343448	0.23098	0.574428
MBP	-0.319787	0.255219	0.575006
PGRP1	-0.510711	0.064854	0.575565
CEAM5	-0.213053	0.366424	0.579477
TGFB2	0.20333	0.783848	0.580518
GDF2	-0.278691	0.303265	0.581956
MMP8	-0.250312	0.332063	0.582375
FA12	-0.289822	0.293992	0.583814
ITA4	-0.34009	0.244183	0.584273
CEBPA	-0.297598	0.286946	0.584544
RN141	-0.637475	-0.0526678	0.584807
P53	-3.51486	-2.9263	0.588562
PSA2	-0.324108	0.273451	0.59756
CDCP1	-0.513664	0.0860052	0.599669
TFPI1	-0.309999	0.29387	0.603869
FA11	-0.279533	0.327148	0.606681
PCSK9	-0.61358	-0.00539182	0.608188
RL10A	-0.311061	0.30774	0.618802
ULBP1	-0.188548	0.442302	0.630849
WISP1	-0.363532	0.267628	0.63116
TGFB1	-0.230205	0.405188	0.635393
TIMP1	-0.347815	0.291782	0.639597
GRN	-0.343544	0.300203	0.643747
GPX4	-0.424721	0.238826	0.663547
P53	-0.259923	0.40569	0.665613
NGAL	-0.0930603	0.577687	0.670748
PLF4	-0.376347	0.297458	0.673806
TP4A2	-0.563241	0.111525	0.674767
SIGL9	-0.179897	0.495158	0.675055
UROK	-0.452346	0.224541	0.676886
Hepcidin-25 chain	-0.544371	0.143997	0.688368
CALCA	-0.406722	0.281873	0.688595
LG3BP	-0.303592	0.391171	0.694763
TFPI2	-0.102012	0.595815	0.697827
PGAM5	-0.671859	0.0268575	0.698717
AA2AR	-0.310463	0.389602	0.700065
IBP6	-0.439716	0.262531	0.702247
CNTF	-0.350634	0.351936	0.70257
KLOTB	-0.241689	0.478228	0.719917
TNFB	-0.190038	0.544636	0.734674
TGFR2	-0.52957	0.212151	0.741721
NRF1	-0.295715	0.458754	0.754469
THYG	-0.316313	0.439776	0.756088
SAMP	-0.355298	0.401676	0.756973
TNFA	-0.436232	0.336802	0.773033
TFPI2	-0.165815	0.664426	0.830241
IGKC	-0.591384	0.240062	0.831446
OTUB1	-0.592975	0.247468	0.840443
HSPB1	-0.709543	0.237669	0.947212
LEG3	-1.06911	0.138006	1.20712
SDF1	-0.786518	0.569813	1.35633
EGFR	-1.09376	0.339272	1.43303
TRY3	-2.4334	0.761064	3.19446
Name	EE001	EE002	Difference
