# Supplementary material for: Microbiota-derived 3-IAA influences chemotherapy efficacy in pancreatic cancer
Source: Nature. 2023 Feb 22;615(7950):168–74. doi: 10.1038/s41586-023-05728-y (PMC9977685; doi:10.1038/s41586-023-05728-y)
Supplement: Supplementary file 3 — KEGG pathways of proteins downregulated in tumours isolated from 3-IAA and FIRINOX-treated mice. Proteins with a difference of < −0.35 compared to FIRINOX-only-treated tumours (Table 1) were selected and analysed as described in the Methods. [file 41586_2023_5728_MOESM3_ESM.xlsx]

## Sheet: Blatt 1 - ED Table 4
Supplementary Table 2
#term ID	term description	observed gene count	background gene count	strength	false discovery rate	matching proteins in your network (labels)
hsa05200	Pathways in cancer	22	517	0.78	1.16e-08	MMP2,FLT3,KRAS,TRAF4,FGF2,IL15,FIGF,CASP3,MET,FAS,PTGS2,FRAT1,PIM1,CKS2,PIM2,IL2RA,BCL2,GSTP1,DAPK1,ITGA6,VEGFA,VEGFC
hsa04060	Cytokine-cytokine receptor interaction	16	282	0.91	7.26e-08	TNFSF10,INHBA,TNFRSF8,TNFSF4,IL15,IFNL2,IL19,FAS,BMP5,CCL7,TNFRSF4,IL2RA,IL33,CCL25,CCL8,IL10
hsa04933	AGE-RAGE signaling pathway in diabetic complications	9	98	1.11	9.46e-06	MMP2,COL1A1,KRAS,FIGF,CASP3,PIM1,BCL2,VEGFA,VEGFC
hsa04217	Necroptosis	10	149	0.98	2.04e-05	TNFSF10,TLR3,CFLAR,HMGB1,FAS,PARP1,TLR4,IL33,BCL2,PPIA
hsa04510	Focal adhesion	11	198	0.9	2.15e-05	CAV2,COL1A1,PIP5K1B,PAK1,FIGF,MET,THBS2,BCL2,ITGA6,VEGFA,VEGFC
hsa05205	Proteoglycans in cancer	11	196	0.9	2.15e-05	MMP2,CAV2,COL1A1,KRAS,FGF2,PAK1,CASP3,MET,FAS,TLR4,VEGFA
hsa05162	Measles	9	138	0.97	6.15e-05	EIF2AK4,SLAMF1,CASP3,CD46,FAS,TLR4,TP73,IL2RA,BCL2
hsa04151	PI3K-Akt signaling pathway	13	350	0.72	9.57e-05	COL1A1,FLT3,KRAS,FGF2,FIGF,MET,THBS2,TLR4,IL2RA,BCL2,ITGA6,VEGFA,VEGFC
hsa05206	MicroRNAs in cancer	9	160	0.9	0.00015	KRAS,CASP3,MET,BMF,PTGS2,PIM1,BCL2,ABCB1,VEGFA
hsa04140	Autophagy - animal	8	130	0.94	0.00026	KRAS,EIF2AK4,MTMR14,CFLAR,HMGB1,CTSB,BCL2,DAPK1
hsa04210	Apoptosis	8	132	0.93	0.00027	TNFSF10,KRAS,CASP3,CFLAR,CTSB,FAS,PARP1,BCL2
hsa04061	Viral protein interaction with cytokine and cytokine receptor	7	96	1.01	0.00030	TNFSF10,IL19,CCL7,IL2RA,CCL25,CCL8,IL10
hsa04668	TNF signaling pathway	7	112	0.95	0.00072	IL15,FIGF,CASP3,CFLAR,FAS,PTGS2,VEGFC
hsa05165	Human papillomavirus infection	11	325	0.68	0.00082	COL1A1,KRAS,TLR3,CASP3,FAS,THBS2,PTGS2,ATP6AP1,HLA-C,ITGA6,VEGFA
hsa05144	Malaria	5	46	1.19	0.00086	MET,THBS2,TLR4,CD36,IL10
hsa04010	MAPK signaling pathway	10	288	0.69	0.0012	FLT3,KRAS,FGF2,PAK1,FIGF,CASP3,MET,FAS,VEGFA,VEGFC
hsa04014	Ras signaling pathway	9	226	0.75	0.0012	FLT3,KRAS,FGF2,PAK1,FIGF,RIN1,MET,VEGFA,VEGFC
hsa04512	ECM-receptor interaction	6	88	0.99	0.0012	COL1A1,GP1BA,DMP1,THBS2,ITGA6,CD36
hsa04926	Relaxin signaling pathway	7	128	0.89	0.0012	MMP2,COL1A1,KRAS,MMP13,FIGF,VEGFA,VEGFC
hsa04640	Hematopoietic cell lineage	6	91	0.97	0.0014	FLT3,ANPEP,GP1BA,IL2RA,ITGA6,CD36
hsa05222	Small cell lung cancer	6	92	0.97	0.0014	TRAF4,CASP3,PTGS2,CKS2,BCL2,ITGA6
hsa05167	Kaposi sarcoma-associated herpesvirus infection	8	187	0.78	0.0015	KRAS,FGF2,TLR3,CASP3,FAS,PTGS2,HLA-C,VEGFA
hsa05160	Hepatitis C	7	156	0.8	0.0028	KRAS,EIF2AK4,CLDN16,TLR3,CASP3,CFLAR,FAS
hsa05221	Acute myeloid leukemia	5	66	1.03	0.0028	MPO,FLT3,KRAS,PIM1,PIM2
hsa05330	Allograft rejection	4	34	1.22	0.0028	CD80,FAS,HLA-C,IL10
hsa04630	JAK-STAT signaling pathway	7	160	0.79	0.0030	IL15,IFNL2,IL19,PIM1,IL2RA,BCL2,IL10
hsa05161	Hepatitis B	7	159	0.8	0.0030	KRAS,TLR3,CASP3,FAS,ATP6AP1,TLR4,BCL2
hsa01521	EGFR tyrosine kinase inhibitor resistance	5	78	0.96	0.0044	KRAS,FGF2,MET,BCL2,VEGFA
hsa04650	Natural killer cell mediated cytotoxicity	6	121	0.85	0.0044	TNFSF10,KRAS,PAK1,CASP3,FAS,HLA-C
hsa05219	Bladder cancer	4	41	1.14	0.0044	MMP2,KRAS,DAPK1,VEGFA
hsa04672	Intestinal immune network for IgA production	4	43	1.12	0.0048	CD80,IL15,CCL25,IL10
hsa05130	Pathogenic Escherichia coli infection	7	187	0.72	0.0061	TNFSF10,CLDN16,PAK1,CASP3,NCL,FAS,TLR4
hsa05323	Rheumatoid arthritis	5	85	0.92	0.0061	CD80,IL15,ATP6AP1,TLR4,VEGFA
hsa05320	Autoimmune thyroid disease	4	48	1.07	0.0064	CD80,FAS,HLA-C,IL10
hsa04145	Phagosome	6	142	0.78	0.0078	MPO,THBS2,ATP6AP1,TLR4,HLA-C,CD36
hsa04657	IL-17 signaling pathway	5	92	0.89	0.0078	MMP13,TRAF4,CASP3,PTGS2,CCL7
hsa05226	Gastric cancer	6	144	0.77	0.0081	KRAS,FGF2,MET,FRAT1,BCL2,ABCB1
hsa05170	Human immunodeficiency virus 1 infection	7	204	0.69	0.0087	KRAS,PAK1,CASP3,FAS,TLR4,HLA-C,BCL2
hsa04064	NF-kappa B signaling pathway	5	101	0.85	0.0105	CFLAR,PARP1,PTGS2,TLR4,BCL2
hsa05145	Toxoplasmosis	5	105	0.83	0.0121	CASP3,TLR4,BCL2,ITGA6,IL10
hsa05164	Influenza A	6	165	0.71	0.0145	TNFSF10,TLR3,CASP3,FAS,TLR4,IL33
hsa05152	Tuberculosis	6	168	0.7	0.0155	CASP3,ATP6AP1,TLR4,BCL2,IL10,VDR
hsa05211	Renal cell carcinoma	4	66	0.93	0.0156	KRAS,PAK1,MET,VEGFA
hsa05120	Epithelial cell signaling in Helicobacter pylori infection	4	67	0.93	0.0161	PAK1,CASP3,MET,ATP6AP1
hsa01524	Platinum drug resistance	4	70	0.91	0.0183	CASP3,FAS,BCL2,GSTP1
hsa04115	p53 signaling pathway	4	72	0.9	0.0197	CASP3,FAS,TP73,BCL2
hsa05332	Graft-versus-host disease	3	36	1.07	0.0247	CD80,FAS,HLA-C
hsa05418	Fluid shear stress and atherosclerosis	5	130	0.74	0.0248	MMP2,CAV2,BCL2,GSTP1,VEGFA
hsa04915	Estrogen signaling pathway	5	133	0.73	0.0267	MMP2,KRT15,KRAS,KRT18,BCL2
hsa04940	Type I diabetes mellitus	3	39	1.04	0.0287	CD80,FAS,HLA-C
hsa04514	Cell adhesion molecules	5	137	0.71	0.0290	CD80,CLDN16,SDC3,HLA-C,ITGA6
hsa04015	Rap1 signaling pathway	6	202	0.62	0.0305	KRAS,FGF2,FIGF,MET,VEGFA,VEGFC
hsa05163	Human cytomegalovirus infection	6	218	0.59	0.0428	KRAS,CASP3,FAS,PTGS2,HLA-C,VEGFA
