# Supplementary material for: Microbiota-derived 3-IAA influences chemotherapy efficacy in pancreatic cancer
Source: Nature. 2023 Feb 22;615(7950):168–74. doi: 10.1038/s41586-023-05728-y (PMC9977685; doi:10.1038/s41586-023-05728-y)
Supplement: Supplementary file 4 — KEGG pathways of proteins upregulated in tumours isolated from 3-IAA and FIRINOX-treated mice. Proteins with a difference of > +0.35 compared to FIRINOX-only-treated tumours (Table 1) were selected and analysed as described in the Methods. [file 41586_2023_5728_MOESM4_ESM.xlsx]

## Sheet: Blatt 1 - ED Table 5
Supplementary Table 3
#term ID	term description	observed gene count	background gene count	strength	false discovery rate	matching proteins in your network (labels)
hsa04060	Cytokine-cytokine receptor interaction	33	282	1.11	4.75e-23	OSM,CCL22,CCL17,TGFB1,IFNG,IL17C,BMP4,IL1A,BMP6,CXCR5,CXCL16,PF4,IL12A,IL25,IFNL1,IL19,TNFSF13,IL17A,IL27,CCL20,TGFBR2,CNTF,IFNGR1,NGF,TNFRSF6B,IL2RG,TNFSF13B,CXCL12,TNF,LTA,IFNL3,GDF2,CCL4
hsa04668	TNF signaling pathway	15	112	1.17	1.28e-10	BCL3,JAG1,CASP10,MMP14,CASP8,CCL20,PIK3CD,CREB1,TNF,LTA,MAP2K4,PIK3R1,PGAM5,ITCH,TNFAIP3
hsa05200	Pathways in cancer	26	517	0.74	5.35e-10	TGFB1,IFNG,BMP4,JAG1,CDH1,FGF2,TP53,ERBB2,EGFR,IL12A,F2,KLK3,NOS2,PTK2,CASP8,TGFBR2,IFNGR1,GSTM4,IL2RG,AR,PIK3CD,CXCL12,JAK3,CEBPA,PIK3R1,VEGFA
hsa05142	Chagas disease	12	99	1.12	4.10e-08	TGFB1,IFNG,C3,IL12A,NOS2,CASP8,TGFBR2,IFNGR1,PIK3CD,TNF,MAP2K4,PIK3R1
hsa04061	Viral protein interaction with cytokine and cytokine receptor	11	96	1.1	3.12e-07	CCL22,CCL17,CXCR5,PF4,IL19,CCL20,IL2RG,CXCL12,TNF,LTA,CCL4
hsa04630	JAK-STAT signaling pathway	13	160	0.95	4.55e-07	OSM,IFNG,EGFR,IL12A,IFNL1,IL19,CNTF,IFNGR1,IL2RG,PIK3CD,JAK3,IFNL3,PIK3R1
hsa04610	Complement and coagulation cascades	10	82	1.13	6.80e-07	TFPI,C3,F12,SERPING1,F2,F3,CD55,SERPINC1,PLAU,F11
hsa05323	Rheumatoid arthritis	10	85	1.11	8.15e-07	TGFB1,IFNG,IL1A,TNFSF13,IL17A,CCL20,TNFSF13B,CXCL12,TNF,VEGFA
hsa04657	IL-17 signaling pathway	10	92	1.08	1.45e-06	CCL17,IFNG,IL17C,IL25,IL17A,CASP8,CCL20,LCN2,TNF,TNFAIP3
hsa04151	PI3K-Akt signaling pathway	17	350	0.73	1.75e-06	OSM,COMP,FGF2,TP53,ERBB2,EGFR,PTK2,NGF,IL2RG,PIK3CD,ANGPT4,SPP1,ITGA4,CREB1,JAK3,PIK3R1,VEGFA
hsa05140	Leishmaniasis	9	70	1.15	1.75e-06	TGFB1,IFNG,C3,IL1A,IL12A,NOS2,IFNGR1,ITGA4,TNF
hsa05146	Amoebiasis	10	100	1.04	2.24e-06	TGFB1,IFNG,HSPB1,IL12A,NOS2,PTK2,PIK3CD,ACTN1,TNF,PIK3R1
hsa05418	Fluid shear stress and atherosclerosis	11	130	0.97	2.24e-06	IFNG,BMP4,IL1A,TP53,PTK2,GSTM4,PIK3CD,TNF,MAP2K4,PIK3R1,VEGFA
hsa05152	Tuberculosis	12	168	0.89	2.88e-06	LBP,TGFB1,IFNG,C3,IL1A,CASP10,IL12A,NOS2,CASP8,IFNGR1,CREB1,TNF
hsa04066	HIF-1 signaling pathway	10	106	1.02	2.98e-06	TIMP1,IFNG,ERBB2,EGFR,NOS2,IFNGR1,PIK3CD,ANGPT4,PIK3R1,VEGFA
hsa05321	Inflammatory bowel disease	8	60	1.17	4.93e-06	TGFB1,IFNG,IL1A,IL12A,IL17A,IFNGR1,IL2RG,TNF
hsa04062	Chemokine signaling pathway	12	186	0.85	6.69e-06	CCL22,CCL17,CXCR5,CXCL16,PF4,PTK2,CCL20,PIK3CD,CXCL12,JAK3,PIK3R1,CCL4
hsa05161	Hepatitis B	11	159	0.88	1.06e-05	TGFB1,TP53,CASP10,CASP8,TGFBR2,PIK3CD,CREB1,JAK3,TNF,MAP2K4,PIK3R1
hsa05215	Prostate cancer	9	96	1.01	1.10e-05	TP53,ERBB2,EGFR,KLK3,PLAU,AR,PIK3CD,CREB1,PIK3R1
hsa04620	Toll-like receptor signaling pathway	9	101	0.99	1.55e-05	LBP,IL12A,CASP8,PIK3CD,SPP1,TNF,MAP2K4,PIK3R1,CCL4
hsa05212	Pancreatic cancer	8	73	1.08	1.55e-05	TGFB1,TP53,ERBB2,EGFR,TGFBR2,PIK3CD,PIK3R1,VEGFA
hsa05162	Measles	10	138	0.9	1.98e-05	EIF2S1,IL1A,TP53,IL12A,CASP8,IL2RG,PIK3CD,JAK3,PIK3R1,TNFAIP3
hsa04380	Osteoclast differentiation	9	122	0.91	5.75e-05	TGFB1,IFNG,IL1A,TGFBR2,IFNGR1,PIK3CD,CREB1,TNF,PIK3R1
hsa04940	Type I diabetes mellitus	6	39	1.23	5.75e-05	IFNG,IL1A,IL12A,PRF1,TNF,LTA
hsa05205	Proteoglycans in cancer	11	196	0.79	5.75e-05	TGFB1,FGF2,TP53,ERBB2,EGFR,PTK2,PLAU,PIK3CD,TNF,PIK3R1,VEGFA
hsa04010	MAPK signaling pathway	13	288	0.7	6.33e-05	TGFB1,HSPB1,IL1A,FGF2,TP53,ERBB2,EGFR,TGFBR2,NGF,ANGPT4,TNF,MAP2K4,VEGFA
hsa04926	Relaxin signaling pathway	9	128	0.89	7.20e-05	TGFB1,EGFR,NOS2,TGFBR2,PIK3CD,CREB1,MAP2K4,PIK3R1,VEGFA
hsa05164	Influenza A	10	165	0.82	7.20e-05	IFNG,EIF2S1,IL1A,IL12A,CASP8,PRSS3,IFNGR1,PIK3CD,TNF,PIK3R1
hsa04210	Apoptosis	9	132	0.87	8.30e-05	EIF2S1,TP53,CASP10,CASP8,NGF,PIK3CD,PRF1,TNF,PIK3R1
hsa04933	AGE-RAGE signaling pathway in diabetic complications	8	98	0.95	8.30e-05	TGFB1,IL1A,F3,TGFBR2,PIK3CD,TNF,PIK3R1,VEGFA
hsa05166	Human T-cell leukemia virus 1 infection	11	211	0.76	8.35e-05	TGFB1,TP53,TGFBR2,IL2RG,PIK3CD,CREB1,JAK3,TNF,LTA,MAP2K4,PIK3R1
hsa04064	NF-kappa B signaling pathway	8	101	0.94	9.26e-05	LBP,PLAU,TNFSF13B,CXCL12,TNF,LTA,TNFAIP3,CCL4
hsa04625	C-type lectin receptor signaling pathway	8	102	0.94	9.61e-05	BCL3,CCL22,CCL17,IL12A,CASP8,PIK3CD,TNF,PIK3R1
hsa05163	Human cytomegalovirus infection	11	218	0.74	0.00010	TP53,EGFR,PTK2,CASP8,PIK3CD,CXCL12,CREB1,TNF,PIK3R1,VEGFA,CCL4
hsa05226	Gastric cancer	9	144	0.84	0.00014	TGFB1,CDH1,FGF2,TP53,ERBB2,EGFR,TGFBR2,PIK3CD,PIK3R1
hsa04932	Non-alcoholic fatty liver disease	9	148	0.83	0.00016	TGFB1,EIF2S1,IL1A,CASP8,PIK3CD,TNF,CEBPA,PIK3R1,ITCH
hsa05165	Human papillomavirus infection	13	325	0.64	0.00016	COMP,JAG1,TP53,EGFR,PTK2,CASP8,PIK3CD,SPP1,ITGA4,CREB1,TNF,PIK3R1,VEGFA
hsa05167	Kaposi sarcoma-associated herpesvirus infection	10	187	0.77	0.00016	C3,FGF2,TP53,CASP8,IFNGR1,PIK3CD,CREB1,MAP2K4,PIK3R1,VEGFA
hsa04510	Focal adhesion	10	198	0.74	0.00023	COMP,ERBB2,EGFR,PTK2,PIK3CD,ACTN1,SPP1,ITGA4,PIK3R1,VEGFA
hsa04015	Rap1 signaling pathway	10	202	0.74	0.00025	CDH1,FGF2,EGFR,ADORA2A,NGF,PIK3CD,ANGPT4,PIK3R1,FPR1,VEGFA
hsa04370	VEGF signaling pathway	6	57	1.06	0.00025	HSPB1,PTK2,PIK3CD,SH2D2A,PIK3R1,VEGFA
hsa04650	Natural killer cell mediated cytotoxicity	8	121	0.86	0.00025	IFNG,ULBP1,ULBP3,IFNGR1,PIK3CD,PRF1,TNF,PIK3R1
hsa05213	Endometrial cancer	6	57	1.06	0.00025	CDH1,TP53,ERBB2,EGFR,PIK3CD,PIK3R1
hsa04350	TGF-beta signaling pathway	7	91	0.93	0.00031	TGFB1,IFNG,BMP4,BMP6,TGFBR2,TNF,HAMP
hsa04640	Hematopoietic cell lineage	7	91	0.93	0.00031	CD22,IL1A,FCER2,CD55,ITGA4,TNF,MME
hsa01522	Endocrine resistance	7	95	0.91	0.00038	JAG1,TP53,ERBB2,EGFR,PTK2,PIK3CD,PIK3R1
hsa04520	Adherens junction	6	67	0.99	0.00049	CDH1,ERBB2,EGFR,TGFBR2,PVRL4,ACTN1
hsa04659	Th17 cell differentiation	7	101	0.88	0.00052	TGFB1,IFNG,IL17A,TGFBR2,IFNGR1,IL2RG,JAK3
hsa05219	Bladder cancer	5	41	1.13	0.00052	CDH1,TP53,ERBB2,EGFR,VEGFA
hsa05223	Non-small cell lung cancer	6	68	0.99	0.00052	TP53,ERBB2,EGFR,PIK3CD,JAK3,PIK3R1
hsa01524	Platinum drug resistance	6	70	0.97	0.00057	TP53,ERBB2,CASP8,GSTM4,PIK3CD,PIK3R1
hsa04672	Intestinal immune network for IgA production	5	43	1.11	0.00061	TGFB1,TNFSF13,TNFSF13B,CXCL12,ITGA4
hsa05145	Toxoplasmosis	7	105	0.86	0.00061	TGFB1,IFNG,IL12A,NOS2,CASP8,IFNGR1,TNF
hsa05218	Melanoma	6	72	0.96	0.00062	CDH1,FGF2,TP53,EGFR,PIK3CD,PIK3R1
hsa05133	Pertussis	6	74	0.95	0.00070	C3,IL1A,SERPING1,IL12A,NOS2,TNF
hsa04217	Necroptosis	8	149	0.77	0.00074	IFNG,IL1A,CASP8,IFNGR1,JAK3,TNF,PGAM5,TNFAIP3
hsa05144	Malaria	5	46	1.08	0.00074	TGFB1,COMP,IFNG,IL12A,TNF
hsa05169	Epstein-Barr virus infection	9	193	0.71	0.00074	FCER2,TP53,CASP8,PIK3CD,JAK3,TNF,MAP2K4,PIK3R1,TNFAIP3
hsa01521	EGFR tyrosine kinase inhibitor resistance	6	78	0.93	0.00086	FGF2,ERBB2,EGFR,PIK3CD,PIK3R1,VEGFA
hsa05160	Hepatitis C	8	156	0.75	0.00093	IFNG,EIF2S1,TP53,EGFR,CASP8,PIK3CD,TNF,PIK3R1
hsa04012	ErbB signaling pathway	6	83	0.9	0.0011	ERBB2,EGFR,PTK2,PIK3CD,MAP2K4,PIK3R1
hsa05206	MicroRNAs in cancer	8	160	0.74	0.0011	TP53,ERBB2,EGFR,IGF2BP1,PLAU,PIK3CD,PIK3R1,VEGFA
hsa05210	Colorectal cancer	6	82	0.91	0.0011	TGFB1,TP53,EGFR,TGFBR2,PIK3CD,PIK3R1
hsa04810	Regulation of actin cytoskeleton	9	209	0.68	0.0012	FGF2,EGFR,F2,PTK2,PIK3CD,ACTN1,CXCL12,ITGA4,PIK3R1
hsa04658	Th1 and Th2 cell differentiation	6	87	0.88	0.0014	IFNG,JAG1,IL12A,IFNGR1,IL2RG,JAK3
hsa05235	PD-L1 expression and PD-1 checkpoint pathway in cancer	6	88	0.87	0.0014	IFNG,EGFR,PDCD1,IFNGR1,PIK3CD,PIK3R1
hsa05131	Shigellosis	9	218	0.66	0.0015	C3,TP53,EGFR,PTK2,PIK3CD,ACTN1,UBE2D2,TNF,PIK3R1
hsa05203	Viral carcinogenesis	8	182	0.68	0.0022	C3,TP53,CASP8,PIK3CD,ACTN1,CREB1,JAK3,PIK3R1
hsa05330	Allograft rejection	4	34	1.11	0.0024	IFNG,IL12A,PRF1,TNF
hsa05332	Graft-versus-host disease	4	36	1.09	0.0029	IFNG,IL1A,PRF1,TNF
hsa05224	Breast cancer	7	145	0.72	0.0030	JAG1,FGF2,TP53,ERBB2,EGFR,PIK3CD,PIK3R1
hsa05010	Alzheimer disease	11	355	0.53	0.0032	PSMA2,EIF2S1,IL1A,NOS2,SNCA,CASP8,DKK1,PIK3CD,TNF,MME,PIK3R1
hsa05230	Central carbon metabolism in cancer	5	69	0.9	0.0034	TP53,ERBB2,EGFR,PIK3CD,PIK3R1
hsa04218	Cellular senescence	7	150	0.71	0.0035	TGFB1,IL1A,TP53,TGFBR2,PIK3CD,IGFBP3,PIK3R1
hsa04670	Leukocyte transendothelial migration	6	109	0.78	0.0037	PTK2,PIK3CD,ACTN1,CXCL12,ITGA4,PIK3R1
hsa05220	Chronic myeloid leukemia	5	75	0.86	0.0047	TGFB1,TP53,TGFBR2,PIK3CD,PIK3R1
hsa05225	Hepatocellular carcinoma	7	160	0.68	0.0048	TGFB1,TP53,EGFR,TGFBR2,GSTM4,PIK3CD,PIK3R1
hsa04935	Growth hormone synthesis, secretion and action	6	118	0.75	0.0053	PTK2,PIK3CD,IGFBP3,CREB1,MAP2K4,PIK3R1
hsa05135	Yersinia infection	6	125	0.72	0.0070	PTK2,PIK3CD,ITGA4,TNF,MAP2K4,PIK3R1
hsa04915	Estrogen signaling pathway	6	133	0.7	0.0094	EGFR,TFF1,KRT17,PIK3CD,CREB1,PIK3R1
hsa05222	Small cell lung cancer	5	92	0.78	0.0104	TP53,NOS2,PTK2,PIK3CD,PIK3R1
hsa04514	Cell adhesion molecules	6	137	0.68	0.0105	CD22,CDH1,PDCD1,ITGA4,PDCD1LG2,NCAM1
hsa05134	Legionellosis	4	55	0.9	0.0108	C3,IL12A,CASP8,TNF
hsa04660	T cell receptor signaling pathway	5	101	0.74	0.0148	IFNG,PDCD1,PIK3CD,TNF,PIK3R1
hsa04612	Antigen processing and presentation	4	63	0.84	0.0168	IFNG,LGMN,CREB1,TNF
hsa05020	Prion disease	8	265	0.52	0.0180	PSMA2,EIF2S1,IL1A,PIK3CD,CREB1,TNF,PIK3R1,NCAM1
hsa04664	Fc epsilon RI signaling pathway	4	66	0.82	0.0192	PIK3CD,TNF,MAP2K4,PIK3R1
hsa05211	Renal cell carcinoma	4	66	0.82	0.0192	TGFB1,PIK3CD,PIK3R1,VEGFA
hsa04622	RIG-I-like receptor signaling pathway	4	70	0.8	0.0229	CASP10,IL12A,CASP8,TNF
hsa05100	Bacterial invasion of epithelial cells	4	70	0.8	0.0229	CDH1,PTK2,PIK3CD,PIK3R1
hsa05168	Herpes simplex virus 1 infection	11	479	0.4	0.0247	IFNG,C3,EIF2S1,TP53,IL12A,CASP8,IFNGR1,PIK3CD,TNF,LTA,PIK3R1
hsa05214	Glioma	4	72	0.79	0.0247	TP53,EGFR,PIK3CD,PIK3R1
hsa05143	African trypanosomiasis	3	36	0.96	0.0253	IFNG,IL12A,TNF
hsa04014	Ras signaling pathway	7	226	0.53	0.0256	FGF2,EGFR,NGF,PIK3CD,ANGPT4,PIK3R1,VEGFA
hsa05202	Transcriptional misregulation in cancer	6	171	0.59	0.0260	TP53,PTK2,TGFBR2,PLAU,IGFBP3,CEBPA
hsa04662	B cell receptor signaling pathway	4	78	0.75	0.0306	CD22,PIK3CD,CD72,PIK3R1
hsa04068	FoxO signaling pathway	5	127	0.64	0.0325	TGFB1,EGFR,TGFBR2,PIK3CD,PIK3R1
hsa04371	Apelin signaling pathway	5	131	0.62	0.0364	JAG1,CDH1,NOS2,NRF1,SPP1
hsa04211	Longevity regulating pathway	4	87	0.7	0.0426	TP53,PIK3CD,CREB1,PIK3R1
hsa04512	ECM-receptor interaction	4	88	0.7	0.0438	COMP,CD47,SPP1,ITGA4
hsa04930	Type II diabetes mellitus	3	46	0.86	0.0440	PIK3CD,TNF,PIK3R1
hsa04550	Signaling pathways regulating pluripotency of stem cells	5	140	0.59	0.0453	BMP4,FGF2,PIK3CD,JAK3,PIK3R1
