# Supplementary material for: Microbiota-derived 3-IAA influences chemotherapy efficacy in pancreatic cancer
Source: Nature. 2023 Feb 22;615(7950):168–74. doi: 10.1038/s41586-023-05728-y (PMC9977685; doi:10.1038/s41586-023-05728-y)
Supplement: Supplementary file 5 — Source Data Fig. 1 [file 41586_2023_5728_MOESM5_ESM.xlsx]

## Sheet: Fig. 1c
Non Responder					Responder
NR1	NR2	NR3	NR4	NR5	R1	R2	R3	R4	R5
0.869388	1.82243	0.445545	0.89301	1.28229	0.294737	0.370787	0.531008	0.47619	0.651741
0.906122	0.514019	0.553555	0.764622	0.910523	0.8	0.353933	0.492248	0.650183	0.544776
1.20816	0.88785	0.958596	0.850214	0.897921	0.210526	0.712079	0.887597	0.665446	0.666667
1.14286	0.700935	1.57516	0.964337	0.992439	0.378947	0.659379	0.894188	0.567766	0.559701
1.07701	0.981308	1.31413		0.942029	0.301003	0.69464	0.643815	0.531136	0.472637
1.34208	0.720749	1.02648			0.307692	0.610014	0.558867
1.08259	1.03432	0.875764			0.329989	0.296192	0.42921
1.14397	0.795632	1.01018				0.359662
0.496652	0.702028	0.887984

## Sheet: Fig. 1d
Sample Identification	Group	C0	C2	C3	C3-DC (C4-OH)	C3-OH	C3:1	C4	C4:1	C5	C5-DC (C6-OH)	C5-M-DC	C5-OH (C3-DC-M)	C5:1	C5:1-DC	C6 (C4:1-DC)	C6:1	C7-DC	C8	C9	C10	C10:1	C10:2	C12	C12-DC	C12:1	C14	C14:1	C14:1-OH	C14:2	C14:2-OH	C16	C16-OH	C16:1	C16:1-OH	C16:2	C16:2-OH	C18	C18:1	C18:1-OH	C18:2	Trigonelline	TMAO	Ala	Arg	Asn	Asp	Cys	Gln
NR1	NR	1479	265	24.6	7.36	39.4	0	28.5	0	60	3.74	0	0	0	0	9.51	0	0	0	9.11	20.8	0	0	10.9	0	0	6.45	9.05	6.12	9.21	4.3	15.6	14.7	7.15	0	0	0	8.24	27.5	0	7.06	31.4	0	12326	2117	1198	317	6783	24019
NR2	NR	2164	468	30.3	8.23	0	0	22.1	0	7.42	5.62	0	0	0	0	7.64	9.8	6.31	0	10.2	20.6	0	0	14.7	0	0	8.3	9.78	0	9.41	6.07	19.7	11.8	10.9	0	0	0	9.46	46.2	0	15	20.4	0	11514	982	1812	385	6384	21409
NR3	NR	1231	487	17.9	7.19	0	0	9.05	0	13.8	3.46	0	0	0	0	8.84	0	5.44	0	10.1	33.2	0	0	13.2	0	0	7.32	10.2	6.09	13.8	0	13	0	10.8	0	0	0	0	41.5	0	8.15	10.6	0	9271	1302	1579	0	5424	27903
R1	R	5429	1592	138	43	219	36.7	87.9	16.6	46.4	28.4	16.9	47	103	80.4	32.2	51.4	27.7	71.1	43.9	71.2	0	76.1	43.6	0	0	27.8	41.3	24.1	35.3	31.2	73.6	65.2	38.1	25.8	29.1	31.1	38.1	120	81.3	51.1	58.6	0	41467	9540	5896	1777	25057	86162
R2	R	1625	538	31.1	11.3	52.4	0	50.9	0	54.4	6.45	0	14.8	10.5	0	7.61	8.9	6.61	0	11.9	21.3	0	0	13	0	0	7.52	13.1	6.58	9.54	5.95	19	13.9	11.6	0	0	0	9.83	45.5	0	13.6	52	0	8344	1216	1822	361	9609	29917
R3	R	2112	326	35.8	10.7	64.4	0	31.7	0	191	7.7	0	19.3	0	0	6.64	0	0	0	10.1	17.1	0	48.4	0	0	0	6.37	8.18	0	0	12.5	14.3	23.8	6.57	0	0	0	8.58	28.1	0	6.86	27.6	0	8125	NA	34194	13423	36280	177326
[truncated: 576 more columns]

## Sheet: Fig. 1e
Sample Type	Group	C0	C2	C3	C3-DC (C4-OH)	C3-OH	C3:1	C4	C4:1	C5	C5-DC (C6-OH)	C5-M-DC	C5-OH (C3-DC-M)	C5:1	C5:1-DC	C6 (C4:1-DC)	C6:1	C7-DC	C8	C9	C10	C10:1	C10:2	C12	C12-DC	C12:1	C14	C14:1	C14:1-OH	C14:2	C14:2-OH	C16	C16-OH	C16:1	C16:1-OH	C16:2	C16:2-OH	C18	C18:1	C18:1-OH	C18:2	Trigonelline	TMAO	Ala	Arg	Asn	Asp	Cys	Gln
NR1	NR	6523	3631	157	51	84	18.2	769	0	50.3	16.2	8.65	59	45.6	32.3	55.2	24.7	8.55	0	9.48	13	0	0	18.3	0	0	40.8	18.8	12	17.1	20.7	78.6	50	48.4	12.4	21.3	0	16.9	69.6	52.4	45.3	206	151	41304	28543	6270	11396	7668	122053
NR2	NR	9366	4908	187	62.7	157	28.9	512	0	52.1	22.6	13.6	72.5	65.7	53	45.4	42.6	16.1	0	18	18.1	0	48.8	24.5	0	0	52.9	28.3	18	26.4	40.3	117	76.4	63	19.7	33.9	25.4	29.8	109	86.6	69.7	121	0	42542	36278	7220	11963	11988	133337
NR3	NR	7010	5284	231	74.7	163	27.8	368	0	56.3	25.3	12.4	79.7	72.9	54.6	50.6	35.7	19	51.5	16	22.7	0	0	30.4	0	0	60	33.8	23.2	31.1	36.1	116	82.7	69.7	22.2	41.2	24.7	31.3	131	98.3	83.7	206	0	54814	3863	6904	22081	7613	123170
R1	R	8750	3429	174	59.9	161	26.9	247	0	43.1	24.3	11.9	77.6	63.9	53	34	33.3	16.2	0	15.1	20.1	0	45.2	25.6	0	0	56.4	31.2	21.6	22.2	32.8	123	89.5	57	21.7	31.9	24.6	34.1	119	101	55	94.7	0	57656	45516	8471	21741	8589	129147
R2	R	6457	3930	367	52	85.7	14.6	688	0	65.9	18	0	60.1	38.9	28.3	52.3	18.7	17.3	0	10.3	15.7	0	0	20.8	0	0	52.8	21.6	13	19.1	29.9	95	73.8	40.8	14.8	23.7	16.7	24.5	69.9	62.7	44.8	162	441	50630	51934	8018	23408	5994	99900
R3	R	7209	3156	322	37.7	81.6	14.1	835	0	48.7	17	9.47	59.6	36.9	31.4	46	23.3	12.6	0	10.7	12.9	0	0	19.6	0	0	46.3	18.3	12.9	15.1	28.3	84.2	59.4	35.1	12.3	18.1	0	20.9	55	48.4	33.5	214	0	49901	63607	8273	23221	6276	115567
[truncated: 576 more columns]

## Sheet: Fig. 1f
Free	SD	High
106.834	120.274	245.27
128.8	95.7332	175.883
91.0263	77.3839	129.996
116.159	83.3752	273.603
105.538	107.126	130.038

## Sheet: Fig. 1g
left panel	TRP free	SD	TRP high		right panel	Tumor size	Concentration
	443	414	208			299	106.834
	328	283	219			293	128.8
	319	258	266			227	91.0263
	227	337	140			319	116.159
	293	419	160			443	105.538
	299		176			258	120.274
	392		193			337	95.7332
	413		215			419	77.3839
			143			414	83.3752
						283	107.126
						143	245.27
						193	175.883
						176	129.996
						266	273.603
						208	130.038

## Sheet: Fig. 1h
SPF	SPF + FIRINOX	SPF + 3-IAA	SPF + 3-IAA + FIRINOX
352	260	299	178
396	347	246	199
433	368	257	164
276	467	443	146
410	370	392	185
			140
