# Supplementary material for: Microbiota-derived 3-IAA influences chemotherapy efficacy in pancreatic cancer
Source: Nature. 2023 Feb 22;615(7950):168–74. doi: 10.1038/s41586-023-05728-y (PMC9977685; doi:10.1038/s41586-023-05728-y)
Supplement: Supplementary file 6 — Source Data Fig. 2 [file 41586_2023_5728_MOESM6_ESM.xlsx]

## Sheet: Fig. 2a
CD8 T cells			CD4 T cells			Macrophages			Neutrophils				Neutrophils Spleen
FIRINOX	FIRINOX + 3-IAA		FIRINOX	FIRINOX + 3-IAA		FIRINOX	FIRINOX + 3-IAA		FIRINOX	FIRINOX + 3-IAA			FIRINOX	FIRINOX + 3-IAA
1.17	1.77		2.31	1.34		6.67	7.99		40.6	6.37			0.52	0.36
4.88	6.65		4.5	10.5		20.3	8.63		25.5	16.7			3.24	0.24
1.72	1.27		3.63	2.11		13.7	8.05		26.1	18.5			1.31	1.19
1.41	0.74		1.35	1.69		10.5	30.3		34.6	24.6			2.41	1.07
5.03	5.28		6.11	10		12.6	17.7		37.7	27.6			2.39	1.12
1.97	9.05		3.15	4.25		11.2	31.1		32.4	15.7			2.05	1.59
6.5	2.83		5.53	3.46		12.4	25.4		60.7	32.7			2.28	0.92
9.15	7.16		3.71	4.78		26.9	8.37		29.8	29.6			1.32	0.47

## Sheet: Fig. 2b
Tumor weight						Neutrophils Tumor					Neutrophils Spleen
WT FIRINOX	WT FIRINOX + 3-IAA	MPO KO FIRINOX	MPO KO FIRINOX + 3-IAA			WT FIRINOX	WT FIRINOX + 3-IAA	MPO KO FIRINOX	MPO KO FIRINOX + 3-IAA		WT FIRINOX	WT FIRINOX + 3-IAA	MPO KO FIRINOX	MPO KO FIRINOX + 3-IAA
184	87	140	179			476417	61740.1	214813	864138		1853490	650655	1206250	524782
212	90	110	142			736972	598682	349800	615270		1214132	627175	540377	863048
187	114	114	131			951024	196680	156612	660180		1903418	261305	931092	499419
130	84	187	155			739321	235475	182121	1649538		2556203	438781	764301	574158
		152	140					479774	83728.2				420237	973992
			134

## Sheet: Fig. 2c
WT FIRINOX	WT FIRINOX + 3-IAA	MPO KO FIRINOX	MPO KO FIRINOX + 3-IAA	AhR KO FIRINOX	AhR KO FIRINOX + 3-IAA
215	126	175	186	216	139
248	114	151	151	183	68
203	101	238	150	188	114
226	168	190	124	191	129
304	133	155	190	167	83
