# Supplementary material for: Microbiota-derived 3-IAA influences chemotherapy efficacy in pancreatic cancer
Source: Nature. 2023 Feb 22;615(7950):168–74. doi: 10.1038/s41586-023-05728-y (PMC9977685; doi:10.1038/s41586-023-05728-y)
Supplement: Supplementary file 7 — Source Data Fig. 3 [file 41586_2023_5728_MOESM7_ESM.xlsx]

## Sheet: Fig. 3a
R	R FIRINOX	R NAC	R NAC + FIRINOX
577	262	376	475
368	219	389	434
302	268	300	363
403	225	406	375
360	190	475	375

## Sheet: Fig. 3c
LC3B					Ki67
SPF	SPF FIRINOX	3-IAA	3-IAA + FIRINOX		SPF	SPF FIRINOX	3-IAA	3-IAA + FIRINOX
260.8	336.6	295.4	215.2		246.45	260.7	225.35	89
93.6667	221.167	306.833	216.4		249.6	212.35	242.7	121.95
269.143	284.714	347.167	118.429		218.75	223.7	176.6	128.35
192.4	267.4	278.2	203		179.8	148.05	198.15	99.45
96	259.6	211.6	97.8		176.15	143.8	192.35	145.55

## Sheet: Fig. 3d
SPF	SPF + FIRINOX	3-IAA	3-IAA + FIRINOX
3.11	1.13	3.92	2.46
2.5	2.17	2.39	2.9
2.27	1.72	3.79	1.18
2.31	1.53	3.01	2.47
1.63	2.13	3.61	2.25

## Sheet: Fig. 3e
Chemo	3-IAA + FIRINOX	3-IAA + FIRINOX + Trehalose
727	281	747
512	368	711
547	356	501
453	423	566
542	400	514

## Sheet: Fig. 3f
Untreated	FIRINOX	Trehalose	Trehalose + FIRINOX	NAC	NAC + FIRINOX
380	122	417	457	622	643
600	194	610	582	543	634
746	380	808	806	580	580
687	500	352	436	731	776
	231				454

## Sheet: Fig. 3g
Untreated	FIRINOX	CQ	CQ + FIRINOX
472	386	477	352
470	481	391	141
449	388	247	101
196	410	153	98
205	178		136
