# Supplementary material for: Microbiota-derived 3-IAA influences chemotherapy efficacy in pancreatic cancer
Source: Nature. 2023 Feb 22;615(7950):168–74. doi: 10.1038/s41586-023-05728-y (PMC9977685; doi:10.1038/s41586-023-05728-y)
Supplement: Supplementary file 8 — Source Data Fig. 4 [file 41586_2023_5728_MOESM8_ESM.xlsx]

## Sheet: Fig. 4a
mouse	days	SPF	FIRINOX	3-IAA	3-IAA + FIRINOX
1	24	1
2	19	1
3	19	1
4	24		1
5	22		1
6	18		1
7	21		1
8	22	1
9	23		1
10	23	1
11	20		1
12	22		1
13	24	1
14	22	1
15	24		1
16	21			1
17	22			1
18	32				1
19	22			1
20	25				1
21	26				1
22	21			1
23	24			1
24	22				1
25	32				1
26	17	1
27	24		1
28	19	1
29	22		1
30	17		1
31	23		1
32	25				1
33	33				1
34	24				1
35	27			1
36	27			1
37	35				0
38	35				0
39	22			1
40	19			1
41	26		1
42	19		1
43	27	1
44	17	1
45	17	1

## Sheet: Fig. 4b
Neutro	3-IAA
0.16005	39.1817
0.123009	35.4015
0.530579	24.695
0.18787	21.7155
0.257624	28.7389
0.195059	25.6234
0.241379	25.8279
0.275497	20.3812
0.0621849	25.6234
0.604131	14.0213
0.507659	17.4306
0.587855	10.2753
0.504886	13.5831
0.52259	19.0573
0.873504	22.8628
0.868421	16.3295
0.264103	14.5063
0.42723	11.4618
0.210714	15.8869

## Sheet: Fig. 4c
Lymphocytes	3-IAA
0.761658	39.1817
0.768	35.4015
0.552239	24.695
0.658228	21.7155
0.752577	28.7389
0.728395	25.6234
0.666667	25.8279
1.34921	20.3812
0.926829	25.6234
0.845815	14.0213
1.02513	17.4306
1.17647	10.2753
0.909091	13.5831
1.34694	19.0573
1	22.8628
1.01562	16.3295
0.517767	14.5063
1.14151	11.4618
0.316981	15.8869

## Sheet: Fig. 4d
Monocytes	3-IAA
0.760684	39.1817
0.406593	35.4015
0.7	24.695
0.666667	21.7155
0.378378	28.7389
0.338235	25.6234
0.243902	25.8279
0.242424	20.3812
0.566434	25.6234
0.855072	14.0213
1.90278	17.4306
0.807229	10.2753
0.72	13.5831
0.594595	19.0573
1.62857	22.8628
0.982759	16.3295
0.854167	14.5063
0.752688	11.4618
0.76699	15.8869

## Sheet: Fig. 4e
PFS	Tumor size
364	43.556
288	36.685
265	27.968
285	36.701
207	64.3
318	6.255
227	71.6495
73	26.1815
93	107.622
106	50.8245
42	135.289
86	12.167
99	49.3115
57	50.372
78	14.9
126	13.2565

## Sheet: Fig. 4f
PFS	3-IAA
364	39.1817
288	35.4015
265	24.695
285	21.7155
424	23.1945
207	28.7389
318	27.3061
227	25.6234
175	20.3812
363	25.6234
73	14.0213
93	17.4306
97	10.2753
106	13.5831
140	19.0573
42	22.8628
99	16.3295
57	14.5063
78	11.4618
126	15.8869

## Sheet: Fig. 4g
OS	3-IAA
657	39.1817
363	35.4015
265	24.695
348	21.7155
425	23.1945
400	28.7389
366	27.306
265	25.6234
86	25.8279
263	20.3812
455	25.6234
240	14.0213
208	17.4306
97	10.2753
189	13.5831
158	19.0573
177	22.8628
125	16.3295
80	14.5063
238	11.4618
250	15.8869

## Sheet: Fig. 4h
PFS	3-IAA
29	30.8501
5	33.6168
58	28.8318
55	66.9167
13	38.1627
109	32.8713
102	25.2704
137	31.068
97	30.8798
187	34.4273
223	42.0943
196	36.9589
364	44.8937
365	64.9211
77	32.5491
15	33.7347
72	34.3203
68	33.7557
167	42.2123
160	61.9969
142	36.8058
213	61.4804
471	35.7935
62	35.6801

## Sheet: Fig. 4i
OS	3-IAA
280	32.5491
15	33.7347
105	34.3203
446	33.7557
273	42.2123
170	36.8058
256	61.4804
62	35.6801
71	30.8501
35	33.6168
234	28.8318
13	38.1627
128	32.8713
161	31.068
532	30.8798
245	34.4273
285	42.0943
449	44.8937
677	64.9211
