# Supplementary material for: Microbiota-derived 3-IAA influences chemotherapy efficacy in pancreatic cancer
Source: Nature. 2023 Feb 22;615(7950):168–74. doi: 10.1038/s41586-023-05728-y (PMC9977685; doi:10.1038/s41586-023-05728-y)
Supplement: Supplementary file 9 — Source Data Extended Data Fig. 1 [file 41586_2023_5728_MOESM9_ESM.xlsx]

## Sheet: Fig. 1b
Days PFS	Responder	Non-Responder
364	1
288	1
265	1
285	1
424	1
207	1
318	1
227	1
86	0
175	1
363	1
73		1
93		1
97		1
106		1
140		1
42		1
86		1
99		1
57		1
78		1
74		1
126		1

## Sheet: Fig. 1c
Days OS	Responder	Non-Responder
657	1
363	1
265	1
348	1
425	0
400	0
366	0
265	1
86	1
263	1
455	1
240		1
208		1
97		1
189		1
158		1
177		1
227		1
125		1
80		1
238		1
181		1
250		1
