# Supplementary material for: Microbiota-derived 3-IAA influences chemotherapy efficacy in pancreatic cancer
Source: Nature. 2023 Feb 22;615(7950):168–74. doi: 10.1038/s41586-023-05728-y (PMC9977685; doi:10.1038/s41586-023-05728-y)
Supplement: Supplementary file 10 — Source Data Extended Data Fig. 2 [file 41586_2023_5728_MOESM10_ESM.xlsx]

## Sheet: Fig. 2b 
Days PFS	Responder	Non-Responder
364	1
288	1
265	1
285	1
410	1
73		1
93		1
97		1
106		1
140		1

## Sheet: Fig. 2c
Days OS	Responder	Non-Responder
657	1
363	1
265	1
348	1
423	0
240		1
208		1
97		1
189		1
158		1

## Sheet: Fig. 2e
untreated	untreated	FIRINOX	FIRINOX
NR	R	NR	R
200	220	390	70
110	310	110	190
120	290	190	50
450	130	150	90
190	186	210	156
145	397	99	213
268	377	123	218
252	430	213	186
230	248	350	174
216	228	292	88
138	173	213	84
286	311	222	169
311	238	296	137
443	258	280	127
379	278	313	229
334	577	268	262
246	368	298	219
343	302	338	268
330	403	407	225
306	360	289	190
268		285
340		315
		299

## Sheet: Fig. 2g
Pair 1					Pair 2				Pair 3				Pair 4						Pair 5
R	262.339	200.524	219.374		177.547	920.2	142.015		523.198	204.931	262.339		250.188	407.309	199.945	127.821	96.7608		131.047	229.53	313.385	399.423
NR	121.276	133.723	148.921		73.3691	96.6064	53.648		124.597	181.01	196.298		83.7471	57.3859	92.7938	95.9834	83.7471		130.718	144.33	142.018	134.074

## Sheet: Fig. 2h
Bact. Fragilis			Bact. Theta.
NR	R		NR	R
0	0		15452.1	68560.2
0	0		8792.08	43931.4
0	918.608		7295.42	29406.7
0	1496.87		5289.93	945.256
529.964	16325		9973.97	25822.9
118.116	1243.41		1784.57	2867.41
0	0		4099.58	5007.23
0	0		561.598	1743.65
670.811	51.8408		2242.35	15923.8
2594.79	14501.1		1838.26	4993.87
3088.31	18811.5		2165.73	371.273
990.794			6210.51
	6782.89			3088.43

## Sheet: Fig. 2i
P. copri	DSM2079	DSM2151	Bt0902	Bt0903	Bf0902	Bf0903	Bf0903 TRP low
5.48052	14.9238	22.5929	22.6894	27.9095	15.5838	19.7223	7.68334
0	18.8832	17.4169	35.5046	35.5046	29.4364	19.3344	8.95955
2.44131	28.5876	22.8841	15.0852	23.689	24.8679	21.5711

## Sheet: Fig. 2j
TRP free LT	SD LT	TRP high LT
421	710	1008
632	720	620
465	890	940

## Sheet: Fig. 2k
TRP free ST	SD ST	TRP high ST
306	226	340
225	189	298
302	392	293
	384	221

## Sheet: Fig. 2l
NR SD	NR TRP high
99.6429	77.4482
90.5178	80.6511
75.8146	66.4712
88.0869	71.2373

## Sheet: Fig. 2m
Untreated	FIRINOX	TRP high + FIRINOX
244	154	229
198	221	162
199	170	192
	150	204
