# Supplementary material for: Microbiota-derived 3-IAA influences chemotherapy efficacy in pancreatic cancer
Source: Nature. 2023 Feb 22;615(7950):168–74. doi: 10.1038/s41586-023-05728-y (PMC9977685; doi:10.1038/s41586-023-05728-y)
Supplement: Supplementary file 11 — Source Data Extended Data Fig. 3 [file 41586_2023_5728_MOESM11_ESM.xlsx]

## Sheet: Fig. 3a
Responder	2h	6h	24h
262.339	1799.64	156.513	119.68
200.524	720.332	363.292	67.1403
219.374	900	255.216	98.7354
177.546
920.2
142.015
523.198
204.931
262.339

## Sheet: Fig. 3b
untreated	FIRINOX	FIRINOX + 3-IAA
209	170	57
260	189	81
260	135	60
252	172	68
	130

## Sheet: Fig. 3c
NR ut	NR FIRINOX	NR FIRINOX + 3-IAA
244	154	90
198	221	93
199	170	91
	150

## Sheet: Fig. 3d
3-IAA + FIRINOX	3-IPA + FIRINOX	GCA/DCA + FIRINOX
163	312	362
138	406	313
229	215	280
189	431	262

## Sheet: Fig. 3e
FIRINOX	3-IAA + FIRINOX	Hippuric Acid + FIRINOX
458	268	416
284	275	483
442	174	441
460	216	454
	149	380
