# Supplementary material for: Microbiota-derived 3-IAA influences chemotherapy efficacy in pancreatic cancer
Source: Nature. 2023 Feb 22;615(7950):168–74. doi: 10.1038/s41586-023-05728-y (PMC9977685; doi:10.1038/s41586-023-05728-y)
Supplement: Supplementary file 12 — Source Data Extended Data Fig. 4 [file 41586_2023_5728_MOESM12_ESM.xlsx]

## Sheet: Fig. 4b
Neutrophils					CD8 T cells					CD4 T cells					Macrophages					PD1 of CD4					IFNy CD4					TNFa CD4					PD1 of CD8					IFNy CD8					TNFa CD8
NR	NR FIRINOX	R	R FIRINOX		NR	NR FIRINOX	R	R FIRINOX		NR	NR FIRINOX	R	R FIRINOX		NR	NR FIRINOX	R	R FIRINOX		NR	NR FIRINOX	R	R FIRINOX		NR	NR FIRINOX	R	R FIRINOX		NR	NR FIRINOX	R	R FIRINOX		NR	NR FIRINOX	R	R FIRINOX		NR	NR FIRINOX	R	R FIRINOX		NR	NR FIRINOX	R	R FIRINOX
7.51	10.1	7.03	5.11		10.6	7.26	8.02	14.5		5.11	8	23.7	16.5		20.4	18.1	16.3	11.9		43.6	33	20.2	40.7		21.8	13	8.21	13.1		27.6	19.6	15.5	16.9		66.2	42.5	35.5	38		23.1	9.21	9.89	12.7		22	11.7	12.2	15.4
5.54	17.4	15.2	6.26		9.47	9.2	11.3	14.2		11.6	12.7	9.33	17.1		22.4	17.6	25.4	16.4		39	28.4	27.6	55		15.9	16	15.4	22.1		18.3	15.4	20.7	23.5		59.6	35.4	37	52.6		20.2	14.9	13.9	18		14.4	9.47	12	16.8
10.3	8.53	7.56	5.43		10.1	7.35	19.5	16		6.64	11	14.6	6.9		8.85	26.2	21.2	13.1		43.3	35	51.2	32.8		20.8	11.7	23.9	13.9		27.6	22.2	27.9	18.6		45.9	33	51.6	60.8		7.93	7.37	20.9	19.2		15.5	14.1	18.6	14.7
7.9	8.71	4.21	4.25		13.4	19.2	24.2	16.5		10.7	9.11	11.8	18.2		12.5	6.54	37.9	23.7		35.1	21.2	27.9	55.8		18	14.3	6.64	23.2		19.5	18.3	22.1	26.5		30.4	15.7	6.31	69.6		5.71	10.7	7.79	25.4		8.18	25.7	17.3	19.2
7.49	9.34	9.1	5.73		19.8	18.4	16.1	19.5		10.7	8.35	9.8	12.6		11.3	15.9	20.4	18.1		28.2	13.4	52.6	45.3		12.8	12	13.8	21.6		19.7	12.8	17.2	28		14.2	17.5	28	54.4		11.7	14.3	10.9	12.4		24.7	17.6	17.7	17.8
4.15	13.4	5.23	7.86		16.8	21	30.9	18.1		9.45	6.83	13.2	8.53		40	22.8	25.4	32.6		16.5	15.5	65.6	30		8.73	14.3	18.5	12.5		12.5	12.2	36.5	20.2		18	16.2	35.3	47.7		9.8	12.8	23	6.65		13.4	24.2	34.2	10
6.26	15.5	4.55	8.79		16.5	12.9	20.9	28.8		8.51	9.2	12.4	10.7		17.8	13.3	19.9	22.4		17.6	52.2	29.5	28.3		11.8	10.9	7.48	9.15		13.6	30	14.6	11.5		20.9	46.9	30.9	34.9		11.6	6.95	8.53	7.6		21.2	28.8	18.6	12.1
4.92	10.5	4.47	4.32		16.6	16.7	20.5	26.4		8.42	11.3	14	17.2		4.74	13.8	8.44	29.4		64.8	30.6	33.1	58.8		11.5	10.8	7.88	15.6		40	18.7	35.8	22.4		51.7	61.2	42.8	28.8		13	9.96	9.4	9.86		37.1	11.9	42.7	31
5.26	16.3	6.72	7.78		36.5	29.1	14.3	12		8.7	11.6	9.18	22.5		9.76	23	14.8	20.5		34.3	56.4	22.2	64.4		12	13.1	23.3	14.9		17.2	17.2	46.6	18.6		37	46.8	39.3	46.6		9.92	15.6	23.4	16.2		16	10.4	43.2	27.7
8.91	0.92	6.24	11.5		16.8	5.91	17.6	16.3		12	12.9	8.15	13.6		17	15.4	12.1	31.4		30.7	65.7	40.7	29.8		15.8	17	13.5	11.8		15.2	44.9	22.1	23.6		28.2	55.9	32.7	34.6		10.3	13.7	12.9	19.9		10.7	18	18.9	36.5
3.21	10.3	0.15	4.92		10.6	6.59	4.83	20.2		10.1	11.5	13.3	15.9		16.2	19.1	24.1	33.5		23	31.3	33.7	39.2		16.6	15.6	11.3	10.5		68.4	18.6	30.7	27.4		24	54.6	43.7	33.1		20.4	12	17.7	8.11		42.5	15.6	39.8	25.1
1.3	7.58	5.16	5.28		5.89	18.7	13.6	31.1		32.7	14.2	14.2	16.6		11.4	11.8	10.9	12.2		33.4	23.2	38.6	39.5		14.3	12.9		12.1		19.3	12.7		30.5		19.7	14.4	40.3	40		18	14		14.9		14.5	8.11		35.5
2.88	6.71	11	2.15		7.29	11.1	5.25	48		12.6	19.3	7.16	6.84		16.8	17.7	10.6	13.9		33.1	28.3	35.1	25.9		8.31	14.7		9.42		47.7	23.5		13.1		36.6	31.9	23.4	31.1		16.4	21.5		9.44		37.7	27.6		19.6
10.3	3.81	17.7	4.24		17.7	15.1	14.4	21.5		18.1	27.8	15.7	22.6		15.3	19.7		21.7		39.5	40.8	35.6	31.4		14.9					33.8	25.8				30.3	29.7	33.8	37.4		12.3					43.1	32.6
8.8	13.2	8.72	2.62		5.71	11.1	16	14.6		20.1	16	15.7	12.7		5.46	12.5		15.4		48.4	19	22.6	33.3		14.1					33.5	22.6				19.1	22.9	15.9	21.8		16.6					39.5	31.2
2	13	14.4	11		5.79	13.5	9.1	6.94		24.2	21.3	11.4	13.2							34.8	25	20.8	43.3		11.1					24.6	22.6				10.7	32.2	26.4	30.5		14.4					34.7	23.3
14.4	11.4	9.1	3.35		18.4	10.9	12.8	14.7		20	10.7	14.1	11.8							22.3	27.1		43.2							36	26.9				13.2	30.7		73.7							16.6	34.7
13.7	7.45	5.23	2.2		3.11	7.96	20.8	21.3		15.3	9.41	12.8	26.1							27.9	35.7		20.1							33.8	38.1				22.2	51.9		21.6							27.7	45.5
4.38	8.71	4.55	9.33		11.7	9.91		16		21.3	8.84		11							30.5										10.5					24										14.2
3.17	9.34		4.4		10.5	7.76		14.8		11.5	7.4		18
7.49	13.4		8.06		11			16.8		10.1			23.6
4.15										8.9
6.26
