# Supplementary material for: Microbiota-derived 3-IAA influences chemotherapy efficacy in pancreatic cancer
Source: Nature. 2023 Feb 22;615(7950):168–74. doi: 10.1038/s41586-023-05728-y (PMC9977685; doi:10.1038/s41586-023-05728-y)
Supplement: Supplementary file 13 — Source Data Extended Data Fig. 5 [file 41586_2023_5728_MOESM13_ESM.xlsx]

## Sheet: Fig. 5a
Isotype	aCD8
135	106
138	150
148	190

## Sheet: Fig. 5b
Isotype	aCD8
8.01	0.064
4.14	0.2
5.07	0.26

## Sheet: Fig. 5c
CD8 T cells				CD4 T cells				Tumor weight
Nothing	FIRINOX	FIRINOX + aCD4/8						Nothing	FIRINOX	FIRINOX + aCD4/8
9.22	7.06	0.73		15	12.5	0.8		479	400	266
16.9	4.66	0.064		9.09	15.1	0.027		435	288	302
5.25	4.44	0.12		21.7	5.79	0.47		428	250	207
	6.05	0.12			12.6	0.13			192	249

## Sheet: Fig. 5d
FIRINOX	FIRINOX + TRP high	FIRINOX + aCD4/8 + TRP high
518	286	422
447	424	418
535	442	308
553	352	406
		342

## Sheet: Fig. 5e
3IAA/Isotype	3IAA/Isotype + FIRINOX	3IAA/FIRINOX + aCD4/8
525	336	209
434	348	191
401	178	238
556	360	338
