# Supplementary material for: Microbiota-derived 3-IAA influences chemotherapy efficacy in pancreatic cancer
Source: Nature. 2023 Feb 22;615(7950):168–74. doi: 10.1038/s41586-023-05728-y (PMC9977685; doi:10.1038/s41586-023-05728-y)
Supplement: Supplementary file 14 — Source Data Extended Data Fig. 6 [file 41586_2023_5728_MOESM14_ESM.xlsx]

## Sheet: Fig. 6a
Neutrophils					Lymphocytes
untreated	1000uM 3-IAA	FFINOX	FFINOX + 3-IAA		untreated	1000uM 3-IAA	FFINOX	FFINOX + 3-IAA
20743.8	14642.1	21054.6	11472.1		11165	11916.4	9981.45	9763
19525.1	13137.1	19736.5	9285.71		11102.5	15458.1	10287.4	11316
21834.6	18410	18354.9	6227.7		9953.53	11955.6	10345	8934.93

## Sheet: Fig. 6b 
BM derived neutrophils	Pre neutrophils	intratumoral neutrophils
0.334957	0.440433	0.548741
0.324339	0.46521	0.605019
0.304517	0.371767	0.348053
0.363273	0.460962	0.726069

## Sheet: Fig. 6c
FIRINOX	FIRINOX + 5uM 3-IAA	FIRINOX + 10uM	FIRINOX + 1000uM	FIRINOX + MPO	FIRINOX + 5uM 3-IAA + MPO	FIRINOX + 10uM + MPO	FIRINOX + 1000uM + MPO
10084.4	9011.92	8379.7	3883.28	9328.95	7573.78	3603.86	2181.07
9237.99	9163.73	8565.86	3999.28	9527.03	8083.33	6918.24	1661.34
7861.64	9924.62	9186.92	4084.08	9898.71	8139.53	6366.32	1929.46

## Sheet: Fig. 6d
nothing	5uM 3-IAA	10uM 3-IAA	1000uM 3-IAA	FIRINOX	FIRINOX +5uM 3-IAA	FIRINOX + 10uM 3-IAA	FIRINOX + 1000uM 3-IAA
5347.22	5810.31	5152.97	4705.88	2990.2	1988.33	1997.72	1239.05
5935.21	4917.32	4434.06	4313.02	2587.13	2307.69	1779.76	1435.92
5063.78	4847.05	5349.41	3925.65	2846.15	2348.39	1645.08	1329.86

## Sheet: Fig. 6e
untreated	3-IAA 1000uM	3-IPA 1000 uM	untreated + Oxaliplatin	3-IAA 1000uM + Oxaliplatin	3-IPA 1000 uM + Oxaliplatin
1080	400	1992	745	282	1186
1088	741	2219	737	162	1497
1272	464	1841	743	80	924
1070			449
1105			1203
1255

## Sheet: Fig. 6f
Necrotic cells							Apoptotic cells
FIRINOX	FIRINOX + 10uM	FIRINOX + 1000uM	FIRINOX + MPO	FIRINOX + 10uM + MPO	FIRINOX + 1000uM + MPO		FIRINOX	FIRINOX + 10uM	FIRINOX + 1000uM	FIRINOX + MPO	FIRINOX + 10uM + MPO	FIRINOX + 1000uM + MPO
25.6	30.8	48.3	28.4	39.2	73		3.6	4.69	3.74	2.69	3.39	2.56
24.5	24.7	47.2	27.5	34.8	77.1		3.03	3.21	3.45	2.69	2.07	4.13
29.6	28.7	40.5	28.8	38.3	80.6		3.59	3.39	3.9	2.55	2.88	3.55

## Sheet: Fig. 6g
FIRINOX	FIRINOX + 10uM	FIRINOX + 1000uM	FIRINOX + PMA	FIRINOX + MPO	FIRINOX + 10uM + MPO	FIRINOX + 1000uM + MPO	FIRINOX + PMA + MPO
1.23	1.49	1.55	11.9	1.95	1.95	1.1	26.4
0.95	1.22	1.47	16.9	1.54	1.41	1.3	29.6
0.45	2.48	1.82	10.1	2.02	2.42	4.34	19.1

## Sheet: Fig. 6h
FIRINOX	FIRINOX + 3-IAA	fmLF
38.937	53.6011	62.5692
38.6946	51.0561	74.8096
35.786	49.6018	70.8102

## Sheet: Fig. 6i
Tumor count	*10^6		Spleen count	*10^6
FIRINOX	FIRINOX + 3-IAA		FIRINOX	FIRINOX + 3-IAA
0.957667	0.70533		1.04879	0.226783
0.514128	0.562075		1.34207	0.187938
0.6672	0.179521		0.52321	0.199416
0.900217	0.209364		0.405373	0.295414
0.83278	0.313139		0.444253	0.178786

## Sheet: Fig. 6j
Tumor count			Spleen count
FIRINOX	FIRINOX + 3-IAA		FIRINOX	FIRINOX + 3-IAA
249479	240319		579344	186364
230360	331921		310489	387688
188178	767093		351041	428106
423198	160250		183084	228735
511255	371569		149681	379494
