# Supplementary material for: Microbiota-derived 3-IAA influences chemotherapy efficacy in pancreatic cancer
Source: Nature. 2023 Feb 22;615(7950):168–74. doi: 10.1038/s41586-023-05728-y (PMC9977685; doi:10.1038/s41586-023-05728-y)
Supplement: Supplementary file 15 — Source Data Extended Data Fig. 7 [file 41586_2023_5728_MOESM15_ESM.xlsx]

## Sheet: Fig. 7a
3-IAA conc.			MOI conc.
FIRINOX	FIRINOX + 3-IAA		FIRINOX	FIRINOX + 3-IAA
8.04	1128.52		21.597	1534.62
233.55	1929.6		4.902	736.89
250.431	1675.05		0	534.72

## Sheet: Fig. 7b 
3-IAA conc.			MOI conc.
WT	MPO–/–		WT	MPO–/–
2082	1288.5		710.4	526.5
2343	2088		540.9	48.3
2652	7275.2		894.3	63.6
2607			1646.4

## Sheet: Fig. 7c
control FIRINOX	control FIRINOX + 3-IAA	AhR KD FIRINOX	AhR KD FIRINOX + 3-IAA
291	148	210	100
233	170	187	93
183	116	175	35
246	174	190	64
231	166	180	107

## Sheet: Fig. 7d
Untreated	10uM 3 IAA	1000uM 3 IAA	1000uM 3 IAA	Oxaliplatin	10uM 3 IAA + Oxaliplatin	1000uM 3 IAA + Oxaliplatin	1000uM 3 IAA + Oxaliplatin
1982	3807	3547	6129	6908	7416	8293	15772
2632	2862	4034	8296	5536	7281	12387	8849
2887	3380	4200	4613		6431	6634	10321

## Sheet: Fig. 7e
10uM 3-IAA	100uM 3-IAA	1000uM 3-IAA	10uM 3-IAA + N	100uM 3-IAA + N	1000uM 3-IAA + N	10uM 3-IAA + FIRINOX	100uM 3-IAA + FIRINOX	1000uM 3-IAA + FIRINOX	10uM 3-IAA + N + FIRINOX	100uM 3-IAA + N + FIRINOX	1000uM 3-IAA + N + FIRINOX
4034	3716	5526	4587	5353	7398	6100	6305	5928	7770	8875	11899
3729	4433	5582	4311	5493	5722	6982	5248	6283	8261	8762	8183
3663	4507	4643	4940	4546	7362	7040	5542	6990	7212	8850	10290

## Sheet: Fig. 7f
10uM 3-IAA	100uM 3-IAA	1000uM 3-IAA	10uM 3-IAA + MPO	100uM 3-IAA + MPO	1000uM 3-IAA + MPO	10uM 3-IAA + FIRINOX	100uM 3-IAA + FIRINOX	1000uM 3-IAA + FIRINOX	10uM 3-IAA + MPO + FIRINOX	100uM 3-IAA + MPO + FIRINOX	1000uM 3-IAA + MPO + FIRINOX
7534	7218	9868	10030	12680	16276	13319	11301	9595	11324	11904	17596
8261	7108	11503	11827	11359	16041	10161	13463	13123	12084	16712	20349
7860	8347	6737	7734	11771	13389	12305	15286	16187	14468	15611

## Sheet: Fig. 7g
0	10uM 3-IAA	100uM 3-IAA	3-IAA 1000uM
1.0016	0.929284	0.8765	0.768447
0.976781	0.918296	0.819748	0.649472
1.01998	0.892395	0.770879	0.677178

## Sheet: Fig. 7h
0	10uM 3-IAA	100uM 3-IAA	3-IAA 1000uM
1.05068	0.915357	0.875824	0.810441
0.926001	0.840851	0.83781	0.80892
1.02331	0.932083	0.904714	0.798277

## Sheet: Fig. 7i
0	10uM 3-IAA	100uM 3-IAA	3-IAA 1000uM
0.814359	0.776967	0.742724	0.719121
0.807137	0.77242	0.711229	0.718292
0.793118	0.804656	0.740332	0.678917

## Sheet: Fig. 7j
FIRINOX	FIRINOX + 5uM 3-IAA	FIRINOX + 10uM 3-IAA	FIRINOX + 10uM 3-IAA + NAC	FFIRNOX + MPO	5uM 3-IAA + FIRINOX + MPO	10uM 3-IAA + FIRINOX + MPO	10uM 3-IAA + NAC + FIRINOX 5 + MPO	FIRINOX + 400uM H2O2
3065.33	4932.43	3443.55	5114.21	5753.16	1702.9	2062.83	3476.64	1474
5432.69	4950.44	3746.31	5234.69	8935.18	2825.95	2539.36	3146.75	1494.79
3791.44	4885.27	3066.86	5436.42	5416.67	3451.54	2956.91	7570.76	1578.12

[truncated: 6 more sheets: Fig. 7k, Fig. 7l, Fig. 7m, Fig. 7n, Fig. 7o, Fig. 7p]
