# Supplementary material for: Microbiota-derived 3-IAA influences chemotherapy efficacy in pancreatic cancer
Source: Nature. 2023 Feb 22;615(7950):168–74. doi: 10.1038/s41586-023-05728-y (PMC9977685; doi:10.1038/s41586-023-05728-y)
Supplement: Supplementary file 16 — Source Data Extended Data Fig. 8 [file 41586_2023_5728_MOESM16_ESM.xlsx]

## Sheet: Fig. 8a
	FIRINOX			FIRINOX + 3-IAA
CAT	2025.5	2000.46	2241.89	2284.4	2090.77	2269.82
SOD1	5546.53	5128.48	4632.19	5621.13	5292.35	5944.34
SOD2	1515.96	1533.61	1436.23	1378.13	1621.86	1556.77
SOD3	1403.16	2107.14	3399.08	1822.84	1577.96	2524.4
G6PD	1853.38	1905.26	1962.17	1669.3	1802.75	1961.17
IDH1	3201.12	2962.84	2883.41	3446.27	3037.37	2995.26
GR	8663.06	5463.42	5682.01	7164.97	7947.74	7098.96
GPX1	13703	12775.9	12018.5	12364.8	12432.2	13284.4
GPX2	1904.92	1360.41	746.157	1829.4	1627.13	1124.21
GPX3	5969.53	9131.7	8755.54	4024.86	4877	4847.17
GPX4	9548.91	8540.97	7527.91	7811.91	8019.75	9618.86
GPX7	315.056	419.822	357.69	163.84	190.549	186.993
Txnrd1	4504.13	4466.63	4615.78	5091.22	4671.53	4844.91
Txnrd2	267.408	262.676	302.293	252.782	220.405	264.719
NOX1	54.454	3.44116	19.1498	3.74492	14.0497	3.37939
NOX3	0.972394	2.29411	1.36784	0	0.878107	0
NOX4	185.727	244.323	244.843	128.264	146.644	191.499
Duox1	19.4479	27.5293	24.6211	15.9159	22.8308	12.3911
Duox2	2004.1	935.997	328.282	1130.97	1900.22	827.95

## Sheet: Fig. 8b 
GPX3			GPX7
FIRINOX + MPO	FIRINOX + MPO + 3-IAA		FIRINOX + MPO	FIRINOX + MPO + 3-IAA
1.76423e-06	6.32241e-07		9.86563e-07	3.398e-07
9.81675e-07	6.48095e-07		7.38894e-07	3.55912e-07
9.92484e-07	5.858e-07		4.90969e-07	0
8.87209e-07	0		1.0154e-06	0

## Sheet: Fig. 8c
Control	GPX3kd	GPX7kd	Control FIRINOX	GPX3kd FIRINOX	GPX7kd FIRINOX	Control FIRINOX + MPO 3IAA	GPX3kd FIRINOX + MPO 3IAA	GPX7kd FIRINOX + MPO 3IAA
1277	1575	1641	1739	2331	2097	1940	2338	1863
1822	1715	1304	1615	1938	2748	1928	3223	1964
646	1197	1213	1116	1706	2403	2526	2986	2575
1387	1144	1218		3217	2132	2235	2630	2368

## Sheet: Fig. 8d
Control	GPX3kd	GPX7kd	Control FIRINOX	GPX3kd FIRINOX	GPX7kd FIRINOX	Control FIRINOX + MPO 3IAA	GPX3kd FIRINOX + MPO 3IAA	GPX7kd FIRINOX + MPO 3IAA			GPX3kd			GPX7kd
10263	26090	9938.69	6521.74	3282.22	4364.16	4325.54	2770.16	3037.46			control	KD		control	KD
13115.6	30068.7	9567.8	6080.97	2934.78	3854.17	3417.16	3028.25	3078.51			1.26762	0.184372		0.906194	0.448232
11272.4	23494.8	8894.68	9258.72	2981.48	3346.99	4058.32	2238.81	2389.58			0.732379	0.124679		1.08588	0.457727
12738.7	23783.5	9858.4	6346.15	2588.24	3931.09	3562.91	3275.16	3961.82			1.02905	0.188914		1.00792	0.253049
											1.2663	0.154983
											0.704647	0

## Sheet: Fig. 8e
Control	Control + FIRINOX	GPX3kd	GPX3kd + FIRINOX
278	314	170	79.7
345	357	303	165
330	263	270	116
210	243	330	130
285	280	248	100
	223		150

## Sheet: Fig. 8h
SPF	SPF + FIRINOX	3-IAA	3-IAA + FIRINOX
109.5	76	121	269
76	50.5	132	105.5
223.5	54.5	74.5	117
220.5	56	56.5	116.5
78.5	21	52	112.5

## Sheet: Fig. 8i
NR untreated	NR FIRINOX	R untreated	R FIRINOX
72.4	109.2	71.6	68.2
64.2	114.2	109.4	78.4
67.2	122.6	83.8	68.8
74	98.6

## Sheet: Fig. 8j
NR untreated	NR FIRINOX	R untreated	R FIRINOX
108.5	31.5	155	139.5
87	2	53.5	154
26	10.5	46.5	85
34	5

## Sheet: Fig. 8k
SPF	SPF + FIRINOX	3-IAA	3-IAA + FIRINOX
18.6667	21	25.6667	18
16.3333	11.3333	13.6667	39
25.3333	23.6667	14.3333	18
29	33.3333	24.3333	20.6667
24.3333	29	33	23.6667

## Sheet: Fig. 8l
FIRINOX + 3-IAA	Trehalose + FIRINOX	3-IAA + FIRINOX + Trehalose
4.047	2.799	2.07
2.65	2.945	3.25768
3.78	3.155	2.52076
3.166	2.201	2.70968
4.35	2.25	1.81084

[truncated: 1 more sheets: Fig. 8m]
