# Supplementary material for: Microbiota-derived 3-IAA influences chemotherapy efficacy in pancreatic cancer
Source: Nature. 2023 Feb 22;615(7950):168–74. doi: 10.1038/s41586-023-05728-y (PMC9977685; doi:10.1038/s41586-023-05728-y)
Supplement: Supplementary file 17 — Source Data Extended Data Fig. 9 [file 41586_2023_5728_MOESM17_ESM.xlsx]

## Sheet: Fig. 9a
SPF	SPF + FIRINOX	3-IAA + FIRINOX				Days	UT						FIRINOX						FIRINOX + 3-IAA
238	306	55				0	0	0	0				0	0	0				0	0	0
260	702	263				7	52	75.5	42	50	28		82	141	87.5	70	54	75	60	24	100	66	96	68
762	350	151				9	120	102	96	120	60		234	115.625	168	118.125	147	108	105	60	165	138	45	69
816	558	563				11	216	333	242	144	110		252	232.5	240	195	147	159.25	70	32	252	98	56	59
731	536	302				13	336	405.25	356.5	245	200		368	370	432	262.5	352	236.25	120	28	273	130.5	162	61.5
	798	315				15	609	616	648	360	342		567	630	770	448	400	384	220.5	60	441	232.5	352	52.625
						16	714	858	912	396	455		665	756	1092	640	486	384	245	60.75	660	338	346.5	114

## Sheet: Fig. 9b
SPF	SPF + FIRINOX	3-IAA	3-IAA + FIRINOX				Days	UT				FIRINOX					3-IAA					FIRINOX + 3-IAA
746	589	566	458			d	0	0	0	0	0	0	0	0	0	0	0	0	0	0	0	0	0	0	0	0
1023	417	658	490			d	7	90	72	70	40	56	82.5	36	50	56	40	60	120	70	75	40	105	100	60	60
777	580	596	410			d	9	120	130	117	135	108	180	128	115.5	96	115.5	120	144	147	105	144	196	138	72	224
497	558	306	102			d	11	300	168	210	216	200	144	242	168	308	140	266	312	171.5	108	110.25	173.25	246	75	154
	481	622	210			d	13	447	432	384	398	264	280	404	288	360	350	480	455	360	196	147	280	472.5	72	224
						d	15	816	666	627	752	784	714	774	488	768	672	572	612	742.5	320	231	280	456	122.5	450
						d	16	1347.5	784	726	970	960	867	924	697.5	750	960	784	1050	756	405	352	528	665	147	510

## Sheet: Fig. 9c
GnP	GnP + 3-IAA
445	171
362	126
465	152
604	322

## Sheet: Fig. 9d
	Yes	No
R	7	4
NR	2	10

## Sheet: Fig. 9e
PFS	DCA		OS	DCA
364	80.1164		657	80.1164
288	121.051		363	121.051
265	94.2001		265	94.2001
285	83.0052		348	83.0052
424	53.3173		265	136.327
207	90.0996		86	57.1346
318	124.825		263	77.7822
227	136.327		455	99.0315
175	77.7822		240	51.629
363	99.0315		208	62.6528
73	51.629		97	49.6222
93	62.6528		189	83.524
97	49.6222		158	83.4816
106	83.524		177	117.247
140	83.4816		125	94.269
42	117.247		80	71.9628
99	94.269		238	37.0757
57	71.9628		250	236.325
78	37.0757
126	236.325
